# Supplementary material for: Impact of Temperature and Oxygen Availability on Gene Expression Patterns of Mycobacterium ulcerans
Source: Microbiol Spectr. 2023 Mar 13;11(2):e04968-22. doi: 10.1128/spectrum.04968-22 (PMC10100886; doi:10.1128/spectrum.04968-22)
Supplement: Supplemental file 1 — Supplemental material. Download spectrum.04968-22-s0001.xlsx, XLSX file, 0.1 MB [file spectrum.04968-22-s0001.xlsx]

## Sheet: Sheet1
Treatment	Name	Region	Fold change	FDR p-value	Annotation	Old Locus Tag	Functional Hierarchy 1	Functional Hierarchy 2	Functional Hierarchy 3
37O2-D3v37O2-D2	dnaA	1..1533	3.9433	0.00424557	dnaA	1	Environmental Informational Processing	Signal transduction, two component system	chromosomal replication initiatior protein DNAA
37Mic-D2v37Mic-D3	dnaN	2072..3280	-4.72516	0.0360598	DNA polymerase III (beta chain) DnaN	2	Genetic Information Processing	Replication and repair	DNA replication
37O2-D3v37O2-D2	gyrA	7346..9865	2.14976	0.0322287	gyr	6	Genetic Information Processing	DNA replication proteins	DNA gyrase (subunit A) GyrA
37Mic-D2v37Mic-D3	MUL_RS00480	13691..14239	-5.69486	0.0376823	peptidyl-prolyl cis-trans isomerase A, PpiA	13	Genetic Information Processing	Information processingin viruses
37O2-D3v37O2-D2	MUL_RS00500	16022..16708	2.24518	0.039003	trpG	17	metabolism	folate biosynthesis	anthranilate synthase component II TrpG
37O2-D2vControl	pknB	complement(16686..18566)	-3.08435	0.00602122	pknB	18	Metabolism	Protein kinase	serine/threonine-protein kinase B PknB
37O2-D3v37O2-D2	pknB	complement(16686..18566)	3.14019	0.00601695	pknB	18	metabolism	Protein kinase	serine/threonine-protein kinase B PknB
37Mic-D2v37Mic-D3	MUL_RS00605	complement(38384..39353)	26.1633	9.52834e-17	conserved hypothetical protein	39	No KO assigned	Conserved hypothetical protein	MUL_0039
37Mic-D2v37O2-D2	MUL_RS00605	complement(38384..39353)	2.24388	2.87e-06	conserved hypothetical protein	39	No KO assigned	Conserved hypothetical protein	MUL_0039
37Mic-D2vControl	MUL_RS00605	complement(38384..39353)	33.7683	1.99292e-17	conserved hypothetical protein	39	No KO assigned	Conserved hypothetical protein	MUL_0039
37O2-D2vControl	MUL_RS00605	complement(38384..39353)	15.0491	5.9433e-10	conserved hypothetical protein	39	No KO assigned	Conserved hypothetical protein
37O2-D3v37O2-D2	MUL_RS00605	complement(38384..39353)	-10.5989	2.56003e-09	conserved hypothetical protein	39	No KO assigned	Conserved hypothetical protein	MUL_0039
37Mic-D2v37Mic-D3	WhiB5	complement(39468..39884)	30.4074	1.78411e-11	transcriptional regulatory protein (Whib-like), WhiB5	40	Genetic Information Processing	Transcription factor	whiB5
37Mic-D2v37O2-D2	WhiB5	complement(39468..39884)	2.10816	0.002179	transcriptional regulatory protein (Whib-like), WhiB5	40	Genetic Information Processing	Transcription factor	whiB5
37Mic-D2vControl	WhiB5	complement(39468..39884)	156.199	3.26703e-06	transcriptional regulatory protein (Whib-like), WhiB5	40	Genetic Information Processing	Transcription factor	whiB5
37O2-D2vControl	WhiB5	complement(39468..39884)	74.0926	0.00018388	transcriptional regulatory protein (Whib-like), WhiB5	40	Genetic Information Processing	Transcription factor	whiB5
37O2-D3v37O2-D2	WhiB5	complement(39468..39884)	-18.3018	1.25655e-06	transcriptional regulatory protein (Whib-like), WhiB5	40	Genetic Information Processing	Transcription factor	whiB5
37Mic-D2vControl	MUL_RS00615	40027..40818	5.27489	0.0102661	helix-turn-helix transcriptional regulator	41	No KO assigned	transcriptional regulatory protein
37O2-D2vControl	MUL_RS00615	40027..40818	4.64964	0.0256767	helix-turn-helix transcriptional regulator	41	No KO assigned	transcription regulatory protein
37Mic-D2v37Mic-D3	MUL_RS00620	40815..41642	5.86135	0.000238595	c40 Family peptidase	42	No KO assigned	secreted protein P60 related protein
37Mic-D2vControl	MUL_RS00620	40815..41642	17.2389	3.91525e-05	c40 Family peptidase	42	No KO assigned	secreted protein P60 related protein
37O2-D2vControl	MUL_RS00620	40815..41642	9.26882	0.00419402	c40 Family peptidase	42	No KO assigned	secreted protein P60 related protein
37O2-D3v37O2-D2	MUL_RS00620	40815..41642	-6.34866	0.00942878	c40 Family peptidase	42	No KO assigned	secreted protein P60 related protein
37Mic-D2vControl	MUL_RS00745	64147..64581	3.98337	0.0179809	DUF5318 Family Protein	67	No KO assigned	conserved hypothetical protein
37Mic-D2v37Mic-D3	MUL_RS00940	complement(104524..105848)	-6.77419	0.0176084	cya_1 pseudogene	106	No KO assigned	pseudogene
37Mic-D2vControl	MUL_RS00940	complement(104524..105848)	-5.73572	0.0318068	cya_1 pseudogene	106	No KO assigned	pseudogene
37Mic-D2v37Mic-D3	clpB	complement(125478..128024)	10.0387	4.23341e-60	endopeptidase ATP binding protein (chain B) ClpB	127	Genetic Information Processing	Chaperones and folding catalysts	virulence, detoxification, adaptation
37Mic-D2vControl	clpB	complement(125478..128024)	8.57132	1.99164e-61	endopeptidase ATP binding protein (chain B) ClpB	127	Genetic Information Processing	Chaperones and folding catalysts	virulence, detoxification, adaptation
37O2-D2vControl	clpB	complement(125478..128024)	6.06006	1.3381e-42	endopeptidase ATP binding protein (chain B) ClpB	127	Genetic Information Processing	Chaperones and folding catalysts	virulence, detoxification, adaptation
37O2-D3v37O2-D2	clpB	complement(125478..128024)	-2.32268	3.87964e-13	endopeptidase ATP binding protein (chain B) ClpB	127	Genetic Information Processing	Chaperones and folding catalysts	virulence, detoxification, adaptation
37O2-D3vControl	clpB	complement(125478..128024)	2.60908	1.2803e-09	endopeptidase ATP binding protein (chain B) ClpB	127	Genetic Information Processing	Chaperones and folding catalysts	virulence, detoxification, adaptation
37O2-D2vControl	MUL_RS01065	130824..131811	6.52393	0.000212337	IsAs1 family transposase	130	No KO assigned	transposase for IS2404
37O2-D3v37O2-D2	MUL_RS01065	130824..131811	-5.1612	0.000986732	IsAs1 family transposase	130	No KO assigned	transposase for IS2404
37Mic-D2v37Mic-D3	IspH	complement(171116..172114)	5.34394	4.92333e-05	4-hydroxy-3-methylbut-2-enyl diphosphate reductase IspH	168	metabolism	Metabolism of terpenoids and polyketides
37Mic-D2vControl	IspH	complement(171116..172114)	6.05333	7.93341e-06	4-hydroxy-3-methylbut-2-enyl diphosphate reductase IspH	168	metabolism	Metabolism of terpenoids and polyketides
37O2-D2vControl	IspH	complement(171116..172114)	2.97567	0.0321585	4-hydroxy-3-methylbut-2-enyl diphosphate reductase IspH	168	metabolism	Metabolism of terpenoids and polyketides
37Mic-D2v37Mic-D3	MUL_RS01315	complement(177763..179332)	3.39739	0.0225578	pseudogene	176	No KO assigned	Pseudogene
37Mic-D2vControl	MUL_RS01315	complement(177763..179332)	3.1553	0.0194109	pseudogene	176	No KO assigned	Pseudogene
37O2-D3v37O2-D2	MUL_RS01345	184874..185854	7.58046	0.0475259	membrane glycine and proline rich protein	182	No KO assigned	membrane glycine and proline rich protein
37Mic-D2vControl	MUL_RS01360	complement(188333..189629)	-3.66622	0.0197605	PhoH2 Pseudogene	185	No KO assigned	pseudogene
37O2-D2vControl	MUL_RS01360	complement(188333..189629)	-3.05885	0.0250254	PhoH2 Pseudogene	185	No KO assigned	pseudogene
37Mic-D2v37Mic-D3	DesA2	complement(189944..190771)	-10.3487	1.63366e-06	acyl-[acyl-carrier protein] desaturase DesA2	187	metabolism	Lipid Metabolism	Fatty acid biosynthesis initiation
37Mic-D2vControl	DesA2	complement(189944..190771)	-10.4552	1.07895e-06	acyl-[acyl-carrier protein] desaturase DesA2	187	metabolism	Lipid Metabolism	Fatty acid biosynthesis initiation
37O2-D2vControl	DesA2	complement(189944..190771)	-9.1391	3.34217e-08	acyl-[acyl-carrier protein] desaturase DesA2	187	metabolism	Lipid Metabolism	Fatty acid biosynthesis initiation
37O2-D3v37O2-D2	DesA2	complement(189944..190771)	8.97115	6.68501e-08	acyl-[acyl-carrier protein] desaturase DesA2	187	metabolism	Lipid Metabolism	Fatty acid biosynthesis initiation
37Mic-D2vControl	GlyA1	complement(190828..192108)	3.0316	0.00829341	serine hydroxymethyltransferase 1 GlyA1	188	metabolism	Carbohydrate metabolism	Glyoxylate and dicarboxylate metabolism
37Mic-D2v37Mic-D3	greA	202951..203445	2.53884	0.004592	transcription elongation factor GreA	200	Genetic Information Processing	Transcriptional machinery	Elongation factor
37Mic-D2vControl	greA	202951..203445	4.56045	9.93406e-06	transcription elongation factor GreA	200	Genetic Information Processing	Transcriptional machinery	Elongation factor
37O2-D2vControl	greA	202951..203445	2.53462	0.0305882	transcription elongation factor GreA	200	Genetic Information Processing	Transcriptional machinery	transcription elongation factor GreA
37Mic-D2v37Mic-D3	MUL_RS01455	208533..209494	5.71529	0.000310303	conserved hypothetical exported protein	206	No KO assigned	conserved hypothetical exported protein
37Mic-D2vControl	MUL_RS01455	208533..209494	10.2535	3.15204e-05	conserved hypothetical exported protein	206	No KO assigned	conserved hypothetical exported protein
37O2-D2vControl	MUL_RS01455	208533..209494	6.45728	0.00263861	conserved hypothetical exported protein	206	No KO assigned	conserved hypothetical exported protein
37O2-D3v37O2-D2	MUL_RS01455	208533..209494	-4.19194	0.0120363	conserved hypothetical exported protein	206	No KO assigned	conserved hypothetical exported protein
37Mic-D2v37Mic-D3	MUL_RS01465	complement(210985..211827)	5.30906	7.45515e-21	Bax inhibitor-1/YccA family protein	208	No KO assigned	conserved hypothetical transmembrane protein
37Mic-D2v37O2-D2	MUL_RS01465	complement(210985..211827)	1.54895	0.008944	Bax inhibitor-1/YccA family protein	208	No KO assigned	conserved hypothetical transmembrane protein
37Mic-D2vControl	MUL_RS01465	complement(210985..211827)	6.89986	1.34779e-25	Bax inhibitor-1/YccA family protein	208	No KO assigned	conserved hypothetical transmembrane protein
37O2-D2vControl	MUL_RS01465	complement(210985..211827)	4.45453	8.5557e-15	Bax inhibitor-1/YccA family protein	208	No KO assigned	conserved hypothetical transmembrane protein
37O2-D3v37O2-D2	MUL_RS01465	complement(210985..211827)	-4.01156	1.00779e-12	Bax inhibitor-1/YccA family protein	208	No KO assigned	conserved hypothetical transmembrane protein
37Mic-D2v37Mic-D3	MUL_RS01510	complement(221813..222388)	7.67463	0.011314	conserved hypothetical protein	216	No KO assigned	conserved hypothetical protein
37Mic-D2vControl	MUL_RS01510	complement(221813..222388)	5.27489	0.0102661	conserved hypothetical protein	216	No KO assigned	conserved hypothetical protein
37Mic-D2v37Mic-D3	MUL_RS01645	253961..255651	7.23835	3.70039e-08	conserved hypothetical protein	247	No KO assigned	conserved hypothetical protein
37Mic-D2vControl	MUL_RS01645	253961..255651	4.65555	2.21368e-07	conserved hypothetical protein	247	No KO assigned	conserved hypothetical protein
37O2-D2vControl	MUL_RS01645	253961..255651	5.48427	2.51807e-09	conserved hypothetical protein	247	No KO assigned	conserved hypothetical protein
37O2-D3v37O2-D2	MUL_RS01645	253961..255651	-4.73584	5.85547e-08	conserved hypothetical protein	247	No KO assigned	conserved hypothetical protein
37Mic-D2v37Mic-D3	prrA	255802..256512	5.06683	0.00582877	prrA	248	Environmental Informational Processing	Signal transduction, two component system	two-component system, OmpR family response regultor PrrA
37Mic-D2vControl	prrA	255802..256512	4.31989	0.00528747	prrA	248	Environmental Informational Processing	Signal transduction, two component system	two-component system, OmpR family response regultor PrrA
37O2-D3v37O2-D2	gltA2	complement(261749..263044)	2.41151	0.0487128	citrate synthase I GltA2	255	metabolism	Carbohydrate metabolism	citrate synthase I GltA2 (TCA cycle)
37Mic-D2v37Mic-D3	MUL_RS01740	complement(275376..276401)	6.09014	7.29553e-06	diron oxygenase	265	No KO assigned	conserved hypothetical protein
37Mic-D2vControl	MUL_RS01740	complement(275376..276401)	8.4101	5.06465e-07	diron oxygenase	265	No KO assigned	conserved hypothetical protein
37O2-D2vControl	MUL_RS01740	complement(275376..276401)	5.09451	0.000473573	diron oxygenase	265	No KO assigned	conserved hypothetical protein
37O2-D3v37O2-D2	MUL_RS01740	complement(275376..276401)	-2.31149	0.0455027	diron oxygenase	265	No KO assigned	conserved hypothetical protein
37Mic-D2vControl	serC	276608..277738	5.57617	0.0184978	phosphoserine aminotransferase SerC	266	metabolism	Energy metabolism-	methane metabolism
37Mic-D2v37Mic-D3	moaA	289401..290483	3.39739	0.0225578	molybdenum cofactor biosynthesis protein A2 MoaA2	281	metabolism	Metabolism of cofactors/vitamins	folate biosynthesis
37Mic-D2vControl	moaA	289401..290483	2.89514	0.0287329	molybdenum cofactor biosynthesis protein A2 MoaA2	281	metabolism	Metabolism of cofactors/vitamins	folate biosynthesis
37O2-D3v37O2-D2	moaE2	complement(292111..292536)	6.26609	0.0107052	molybdenum cofactor biosynthesis protein E2 MoaE2	284	metabolism	Metabolism of cofactors and vitamins	folate biosynthesis
37Mic-D2v37Mic-D3	ercc3	296177..297826	4.40078	0.00428549	DNA helicase Ercc3	289	Genetic Information Processing	Transcription factor	Basal transcription factors
37Mic-D2vControl	ercc3	296177..297826	3.33832	0.00831872	DNA helicase Ercc3	289	Genetic Information Processing	Transcription factor	Basal transcription factors
37Mic-D2v37Mic-D3	MUL_RS01885	300693..301904	9.05075	2.80148e-12	FAD dependent monooxygenase	294	No KO assigned	membrane associated oxidoreductase
37Mic-D2v37O2-D2	MUL_RS01885	300693..301904	2.35716	0.000472	FAD dependent monooxygenase	294	No KO assigned	membrane associated oxidoreductase
37Mic-D2vControl	MUL_RS01885	300693..301904	8.64981	2.19315e-13	FAD dependent monooxygenase	294	No KO assigned	membrane associated oxidoreductase
37O2-D2vControl	MUL_RS01885	300693..301904	3.6696	0.000154167	FAD dependent monooxygenase	294	No KO assigned	membrane associated oxidoreductase
37O2-D3v37O2-D2	MUL_RS01885	300693..301904	-2.73417	0.00352815	FAD dependent monooxygenase	294	No KO assigned	membrane associated oxidoreductase
37Mic-D2vControl	fadB	complement(301919..304063)	1.86147	0.0471521	fatty oxidation protein FadB	295	metabolism	Fatty acid degradation
37Mic-D2vControl	MUL_RS02130	complement(346553..347675)	2.86574	0.0184978	cysK2 pseudogene	339	No KO assigned	pseudogene
37Mic-D2v37Mic-D3	MUL_RS02150	complement(350921..351910)	2.1281	0.0450936	conserved protein	343	No KO assigned	conserved protein
37Mic-D2vControl	MUL_RS02150	complement(350921..351910)	5.98764	2.36314e-05	conserved protein	343	No KO assigned	conserved protein
37O2-D2vControl	MUL_RS02150	complement(350921..351910)	3.77794	0.00583164	conserved protein	343	No KO assigned	Conserved membrane protein
37Mic-D2v37O2-D2	crtE	383720..384919	1.88516	0.030411	geranylgeranyl pyrophosphate synthase CrtE	373	metabolism	Metabolism of terpenoids and polyketides	Terpenoid backbone biosynthesis
37Mic-D2v37Mic-D3	MUL_RS02370	complement(392892..393494)	6.29121	0.00286985	conserved hypothetical protein	382	No KO assigned	conserved hypothetical protein
37Mic-D2vControl	MUL_RS02370	complement(392892..393494)	3.00593	0.021341	conserved hypothetical protein	382	No KO assigned	conserved hypothetical protein
37Mic-D2vControl	metH	406882..410622	1.89923	0.0445881	5-methyltetrahydrofolate--homocysteine methyltransferase, MetH	395	metabolism	Amino acid metabolism
37Mic-D2v37Mic-D3	MUL_RS02445	411028..411698	9.55397	0.000484371	hypothetical protein	396	No KO assigned	Hypothetical protein
37Mic-D2vControl	MUL_RS02445	411028..411698	5.47713	0.000498143	hypothetical protein	396	No KO assigned	hypothetical protein
37O2-D2vControl	MUL_RS02445	411028..411698	4.45411	0.00418155	hypothetical protein	396	No KO assigned	hypothetical protein
37O2-D3v37O2-D2	MUL_RS02445	411028..411698	-4.5831	0.00611707	hypothetical protein	396	No KO assigned	hypothetical protein
37Mic-D2v37Mic-D3	MUL_RS27575	411698..412234	6.14966	0.0336705	hypothetical	397	No KO assigned	conserved hypothetical proetin
37Mic-D2vControl	MUL_RS27575	411698..412234	5.25066	0.0258664	hypothetical	397	No KO assigned	conserved hypothetical proetin
37Mic-D2v37Mic-D3	MUL_RS02480	complement(415338..415802)	10.1852	7.87486e-07	conserved hypothetical protein	402	No KO assigned	conserved hypothetical protein
37Mic-D2vControl	MUL_RS02480	complement(415338..415802)	10.1061	1.31451e-07	conserved hypothetical protein	402	No KO assigned	conserved hypothetical protein
37O2-D2vControl	MUL_RS02480	complement(415338..415802)	5.97472	0.000193193	conserved hypothetical protein	402	No KO assigned	conserved hypothetical protein
37O2-D3v37O2-D2	MUL_RS02480	complement(415338..415802)	-39.3399	0.00290567	conserved hypothetical protein	402	No KO assigned	conserved hypothetical protein
37O2-D3v37O2-D2	lpdB	complement(416393..417877)	2.19478	0.0430894	dihydrolipoamide dehydrogenase, LpdB	404	No KO assigned	lpdB; dihydrolipoamide dehydrogenase, LpdB
37Mic-D2v37Mic-D3	MUL_RS02635	447264..448031	2.78553	0.046833	transcriptional regulatory protein	435	No KO assigned	transcriptional regulatory protein
37Mic-D2v37O2-D2	MUL_RS02635	447264..448031	3.7258	0.018683	transcriptional regulatory protein	435	NO KO assigned	transcriptional regulatory protein
37Mic-D2v37Mic-D3	MUL_RS02690	459215..460273	11.3515	1.70176e-07	DUF2236 domain-containing protein	447	No KO assigned	conserved hypothetical protein
37Mic-D2v37O2-D2	MUL_RS02690	459215..460273	1.92601	0.043247	DUF2236 domain-containing protein	447	No KO assigned	conserved hypothetical protein
37Mic-D2vControl	MUL_RS02690	459215..460273	12.8435	2.46139e-08	DUF2236 domain-containing protein	447	No KO assigned	conserved hypothetical protein
37O2-D2vControl	MUL_RS02690	459215..460273	6.66842	0.000175421	DUF2236 domain-containing protein	447	No KO assigned	conserved hypothetical protein
37O2-D3v37O2-D2	MUL_RS02690	459215..460273	-5.27551	0.000820207	DUF2236 domain-containing protein	447	No KO assigned	conserved hypothetical protein
37Mic-D2v37Mic-D3	MUL_RS02710	461316..462221	17.9682	3.4709e-05	Class I Sam-dependent methyltransferase	450	No KO assigned	O-methyltransferase
37Mic-D2vControl	MUL_RS02710	461316..462221	5.22183	3.0436e-05	Class I Sam-dependent methyltransferase	450	No KO assigned	O-methyltransferase
37O2-D2vControl	MUL_RS02710	461316..462221	3.7494	0.00250876	Class I Sam-dependent methyltransferase	450	No KO assigned	O-methyltransferase
37O2-D3v37O2-D2	MUL_RS02710	461316..462221	-5.75658	0.000858529	Class I Sam-dependent methyltransferase	450	No KO assigned	O-methyltransferase
37Mic-D2vControl	MUL_RS02725	complement(464244..465398)	3.98926	0.0102629	conserved protein	453	No KO assigned	Conserved protein
37O2-D3v37O2-D2	MUL_RS02725	complement(464244..465398)	-6.89908	0.0191625	conserved protein	453	No KO assigned	Conserved protein
37Mic-D2v37Mic-D3	phoP	476453..477175	8.52087	4.44054e-09	phoP	463	Signaling and Cellular Processes	Two component system	two component system response phosphate regulon transcriptional regulator, PhoP
37Mic-D2v37O2-D2	phoP	476453..477175	2.06117	0.0119	phoP	463	Signaling and Cellular Processes	Two component system	two component system response phosphate regulon transcriptional regulator, PhoP
37Mic-D2vControl	phoP	476453..477175	6.12084	4.64044e-09	phoP	463	Signaling and Cellular Processes	Two component system	two component system response phosphate regulon transcriptional regulator, PhoP
37O2-D2vControl	phoP	476453..477175	2.9696	0.00336014	phoP	463	Signaling and Cellular Processes	Two component system	two component system response phosphate regulon transcriptional regulator, PhoP
37O2-D3v37O2-D2	phoP	476453..477175	-6.30432	0.000121085	phoP	463	Signaling and Cellular Processes	Two component system	two component system response phosphate regulon transcriptional regulator, PhoP
37Mic-D2v37Mic-D3	phoR	477216..478661	3.33777	0.00788659	two component system response phosphate sensor kinase, PhoR	464	Signaling and Cellular Processes	Two component system	protein kinase
37Mic-D2v37O2-D2	phoR	477216..478661	2.59639	0.038998	two component system response phosphate sensor kinase, PhoR	464	Signaling and Cellular Processes	Two-component system	protein kinase
37Mic-D2vControl	phoR	477216..478661	3.0316	0.00829341	two component system response phosphate sensor kinase, PhoR	464	Signaling and Cellular Processes	Two-component system	protein kinase
37Mic-D2v37Mic-D3	MUL_RS02840	complement(488532..489204)	9.07092	0.026597	Conserved hypothetical protein	476	No KO assigned	conserved hypothetical protein
37Mic-D2vControl	MUL_RS02840	complement(488532..489204)	6.92922	0.0179809	Conserved hypothetical protein	476	No KO assigned	Conserved hypothetical protein
37Mic-D2v37Mic-D3	aldA	489411..490880	27.0659	8.77876e-05	NAD-dependent aldehyde dehydrogenase, AldA	477	metabolism	Carbohydrate metabolism	Glycolysis / Gluconeogenesis
37Mic-D2vControl	aldA	489411..490880	9.07321	3.83549e-06	NAD-dependent aldehyde dehydrogenase, AldA	477	metabolism	Carbohydrate metabolism	Glycolysis / Gluconeogenesis
37O2-D2vControl	aldA	489411..490880	5.80145	0.000736984	NAD-dependent aldehyde dehydrogenase, AldA	477	metabolism	Carbohydrate metabolism	Glycolysis / Gluconeogenesis
37O2-D3v37O2-D2	aldA	489411..490880	-2.83938	0.023294	NAD-dependent aldehyde dehydrogenase, AldA	477	metabolism	Carbohydrate metabolism	Glycolysis / Gluconeogenesis
37Mic-D2vControl	MUL_RS02920	508010..509218	3.32798	0.0373578	PPE family protein	492	No KO assigned	PPE family protein
37Mic-D2v37Mic-D3	ptrB	515045..517162	7.28662	9.02709e-10	protease II (oligopeptidase B), PtrB	498	Protein families: metabolism	peptidases and inhibitors	protease II, PtrB
37Mic-D2v37O2-D2	ptrB	515045..517162	1.7925	0.039139	protease II (oligopeptidase B), PtrB	498	Protein families: metabolism	peptidases and inhibitors	protease II, PtrB
37Mic-D2vControl	ptrB	515045..517162	6.61786	2.34893e-10	protease II (oligopeptidase B), PtrB	498	Protein families: metabolism	peptidases and inhibitors	protease II, PtrB
37O2-D2vControl	ptrB	515045..517162	3.69197	9.46987e-05	protease II (oligopeptidase B), PtrB	498	Protein families: metabolism	peptidases and inhibitors	protease II, PtrB
37O2-D3v37O2-D2	ptrB	515045..517162	-3.16887	0.000755499	protease II (oligopeptidase B), PtrB	498	Protein families: metabolism	peptidases and inhibitors	protease II, PtrB
37Mic-D2v37Mic-D3	MUL_RS02955	complement(517121..517570)	13.8995	2.20326e-15	DoxX family protein	499	No KO assigned	Conserved membrane protein
37Mic-D2v37O2-D2	MUL_RS02955	complement(517121..517570)	1.99064	0.000472	DoxX family protein	499	No KO assigned	Conserved membrane protein
37Mic-D2vControl	MUL_RS02955	complement(517121..517570)	7.30957	1.95535e-16	DoxX family protein	499	No KO assigned	Conserved membrane protein
37O2-D2vControl	MUL_RS02955	complement(517121..517570)	3.67197	1.5147e-06	DoxX family protein	499	No KO assigned	Conserved membrane protein
37O2-D3v37O2-D2	MUL_RS02955	complement(517121..517570)	-3.90618	2.59592e-06	DoxX family protein	499	No KO assigned	Conserved membrane protein
37Mic-D2v37Mic-D3	MUL_RS02975	complement(520667..521674)	3.88123	0.00432282	conserved hypothetical integral membrane protein	503	No KO assigned	conserved hypothetical integral membrane protein
37Mic-D2vControl	MUL_RS02975	complement(520667..521674)	4.8771	0.000783819	conserved hypothetical integral membrane protein	503	No KO assigned	conserved hypothetical integral membrane protein
37Mic-D2v37Mic-D3	MUL_RS03075	538056..538835	2.50052	0.0325884	transcriptional regulatory protein	525	Genetic Information Processing	Transcription factor
37Mic-D2vControl	aspC	complement(580688..581977)	3.18638	0.00925478	aspartate aminotransferase AspC	573	metabolism	Amino acid metabolism	alanine, aspartate and glutamate metabolism
37Mic-D2v37Mic-D3	MUL_RS03395	complement(601284..601760)	2.43527	0.0455593	Pseudogene	586	No KO assigned	Pseudogene
37Mic-D2vControl	MUL_RS03395	complement(601284..601760)	2.76031	0.0161991	Pseudogene	586	No KO assigned	pseudogene
37Mic-D2v37Mic-D3	coxL_2	complement(602637..604967)	3.17833	0.0260734	aerobic-type carbon monoxide dehydrogenase, CoxL_2	588	metabolism	Enzyme
37Mic-D2v37Mic-D3	dnaK	608083..609951	11.1235	4.26984e-57	chaperone protein DnaK	593	Genetic Information Processing	Folding, sorting and degradation	Chaperone DNAK (RNA degradation)
37Mic-D2v37O2-D2	dnaK	608083..609951	1.85401	1.1e-07	chaperone protein DnaK	593	Genetic Information Processing	Folding, sorting and degradation	Chaperone DNAK (RNA degradation)
37Mic-D2vControl	dnaK	608083..609951	12.4471	4.86389e-63	chaperone protein DnaK	593	Genetic Information Processing	Folding, sorting and degradation	Chaperone DNAK (RNA degradation)
37O2-D2vControl	dnaK	608083..609951	6.71361	9.07912e-35	chaperone protein DnaK	593	Genetic Information Processing	Folding, sorting and degradation	Chaperone DNAK (RNA degradation)
37O2-D3v37O2-D2	dnaK	608083..609951	-3.85402	2.70374e-22	chaperone protein DnaK	593	Genetic Information Processing	Folding, sorting and degradation	Chaperone DNAK (RNA degradation)
37O2-D3vControl	dnaK	608083..609951	1.74198	0.047003	chaperone protein DnaK	593	Genetic Information Processing	Folding, sorting and degradation	Chaperone DNAK (RNA degradation)
37Mic-D2v37Mic-D3	grpE	609948..610601	9.31598	1.23087e-10	GrpE protein (Hsp-70 cofactor)	594	Genetic Information Processing	Chaperones and folding catalysts	virulence, detoxification, adaptation
37Mic-D2v37O2-D2	grpE	609948..610601	2.23687	0.002417	GrpE protein (Hsp-70 cofactor)	594	Genetic Information Processing	Chaperones and folding catalysts	virulence, detoxification, adaptation
37Mic-D2vControl	grpE	609948..610601	13.6827	5.54653e-12	GrpE protein (Hsp-70 cofactor)	594	Genetic Information Processing	Chaperones and folding catalysts	virulence, detoxification, adaptation
37O2-D2vControl	grpE	609948..610601	6.11691	1.96974e-05	GrpE protein (Hsp-70 cofactor)	594	Genetic Information Processing	Chaperones and folding catalysts	virulence, detoxification, adaptation
37O2-D3v37O2-D2	grpE	609948..610601	-4.60498	0.000200216	GrpE protein (Hsp-70 cofactor)	594	Genetic Information Processing	Chaperones and folding catalysts	virulence, detoxification, adaptation
37Mic-D2v37Mic-D3	dnaJ	610659..611849	19.4447	1.05482e-13	DnaJ	595	Genetic Information Processing	Chaperones and folding catalysts	virulence, detoxification, adaptation
37Mic-D2v37O2-D2	dnaJ	610659..611849	1.68382	0.013478	dnaJ	595	Genetic Information Processing	Chaperones and folding catalysts	virulence, detoxification, adaptation
37Mic-D2vControl	dnaJ	610659..611849	8.88766	4.04465e-16	dnaJ	595	Genetic Information Processing	Chaperones and folding catalysts	virulence, detoxification, adaptation
37O2-D2vControl	dnaJ	610659..611849	5.27826	6.12755e-09	dnaJ	595	Genetic Information Processing	Chaperones and folding catalysts	virulence, detoxification, adaptation
37O2-D3v37O2-D2	dnaJ	610659..611849	-2.57719	0.00016918	dnaJ	595	Genetic Information Processing	Chaperones and folding catalysts	virulence, detoxification, adaptation
37Mic-D2v37Mic-D3	hspR	611850..612218	3.37838	0.0348655	heat shock protein transcriptional repressor HspR (MerR family)	596	Genetic Information Processing	Transcription factor
37Mic-D2v37Mic-D3	MUL_RS03445	complement(612263..615952)	2.13727	0.0398062	pseudogene	597	No KO assigned	Pseudogene
37Mic-D2v37Mic-D3	MUL_RS03495	complement(624817..625266)	-9.55724	0.0184649	STAS domain containing protein	605	No KO assigned	conserved hypothetical proetin
37O2-D3v37O2-D2	MUL_RS03495	complement(624817..625266)	9.08538	0.0268057	STAS domain containing protein	605	No KO assigned	conserved hypothetical proetin
37O2-D3v37O2-D2	MUL_RS03650	659585..661390	-2.63816	0.0326386	conserved hypothetical membrane protein	637	No KO assigned	conserved hypothetical protein
37Mic-D2v37Mic-D3	MUL_RS03720	672716..674320	2.43527	0.0455593	amidohydrolase	651	No KO assigned	conserved hypothetical proetin
37Mic-D2vControl	MUL_RS03720	672716..674320	4.8771	0.000783819	amidohydrolase	651	No KO assigned	conserved hypothetical proetin
37O2-D2vControl	MUL_RS03720	672716..674320	3.96615	0.0061653	amidohydrolase	651	No KO assigned	conserved hypothetical proetin
37Mic-D2v37Mic-D3	MUL_RS03755	680167..681342	9.96209	0.00236099	sulfotransferase	658	Metabolism	metabolism	conserved hypothetical protein
37Mic-D2vControl	MUL_RS03755	680167..681342	6.8471	0.00141195	sulfotransferase	658	Metabolism	metabolism	conserved hypothetical protein
37Mic-D2v37Mic-D3	MUL_RS03770	complement(683382..683717)	5.13178	0.012892	conserved protein	661	No KO assigned	conserved protein
37Mic-D2v37Mic-D3	MUL_RS03775	complement(683750..684438)	4.20423	0.0400555	methyltransferase	662	metabolism	Enzyme
37Mic-D2vControl	MUL_RS03775	complement(683750..684438)	3.97557	0.0310433	methyltransferase	662	metabolism	Enzyme
37Mic-D2v37Mic-D3	htpX	686862..687722	8.08446	2.24256e-15	peptidase heat shock protein X, HspX	665	metabolism	Peptidases and inhibitors	virulence, detoxification, adaptation
37Mic-D2v37O2-D2	htpX	686862..687722	1.73867	0.006059	peptidase heat shock protein X, HspX	665	metabolism	Peptidases and inhibitors	virulence, detoxification, adaptation
37Mic-D2vControl	htpX	686862..687722	12.0084	1.43683e-17	peptidase heat shock protein X, HspX	665	metabolism	Peptidases and inhibitors	virulence, detoxification, adaptation
37O2-D2vControl	htpX	686862..687722	6.90666	3.54895e-10	peptidase heat shock protein X, HspX	665	metabolism	Peptidases and inhibitors	virulence, detoxification, adaptation
37O2-D3v37O2-D2	htpX	686862..687722	-6.22414	4.66194e-09	peptidase heat shock protein X, HspX	665	metabolism	Peptidases and inhibitors	virulence, detoxification, adaptation
37O2-D3v37O2-D2	echA3	complement(751598..752293)	4.96668	0.0352257	enoyl-CoA hydratase, EchA3	713	metabolism	Fatty Acid degradation
37O2-D3v37O2-D2	hadC	755959..756459	5.04936	0.014896	hadC	722	No KO assigned	conserved proetin
37O2-D3v37O2-D2	secE	756828..757316	4.96668	0.0352257	secE	724	Genetic Information Processing	Folding, sorting and degradation	preprotein translocase (tail anchored membrane protein) SecE
37O2-D3v37O2-D2	mmaA4	complement(761462..762361)	2.92662	0.0120764	methoxy mycolic acid synthase 4, MmaA4	729	metabolism	Enzyme
37Mic-D2v37Mic-D3	mmA3	complement(762504..763385)	-4.56155	0.009614	methoxy mycolic acid synthase 3, MmaA3	730	Metabolism	Enzyme
37O2-D3v37O2-D2	mmA3	complement(762504..763385)	4.75441	0.0106729	methoxy mycolic acid synthase 3, MmaA3	730	Metabolism	Enzyme
37O2-D3v37O2-D2	rplL	779413..779805	4.96668	0.0352257	rplL	742	Genetic Information Processing	Translation	50S ribosomal protein L7/L12, RplL
37Mic-D2v37Mic-D3	MUL_RS04185	complement(779869..780609)	40.8449	0.00191572	TetR/AcrR family transcriptional regulator	743	No KO assigned	transcriptional regulatory protein
37Mic-D2vControl	MUL_RS04185	complement(779869..780609)	12.4119	4.1737e-05	TetR/AcrR family transcriptional regulator	743	No KO assigned	transcriptional regulatory protein
37O2-D2vControl	MUL_RS04185	complement(779869..780609)	11.2651	0.000139732	TetR/AcrR family transcriptional regulator	743	No KO assigned	transcriptional regulatory protein
37O2-D3v37O2-D2	MUL_RS04185	complement(779869..780609)	-5.1612	0.000986732	TetR/AcrR family transcriptional regulator	743	No KO assigned	transcriptional regulatory protein
37Mic-D2v37Mic-D3	MUL_RS04190	780678..782180	20.6572	4.98697e-24	carotenoid oxygenase family protein	744	Metabolism	carotenoid cleavage oxygenase
37Mic-D2v37O2-D2	MUL_RS04190	780678..782180	2.54546	1.94e-09	carotenoid oxygenase family protein	744	Metabolism	carotenoid cleavage oxygenase
37Mic-D2vControl	MUL_RS04190	780678..782180	27.27	3.84692e-25	carotenoid oxygenase family protein	744	Metabolism	carotenoid cleavage oxygenase
37O2-D2vControl	MUL_RS04190	780678..782180	10.7132	2.55146e-12	carotenoid oxygenase family protein	744	Metabolism	carotenoid cleavage oxygenase
37O2-D3v37O2-D2	MUL_RS04190	780678..782180	-8.92124	4.29571e-11	carotenoid oxygenase family protein	744	Metabolism	carotenoid cleavage oxygenase
37Mic-D2v37Mic-D3	rpoC	787521..791471	-1.67206	0.0369249	DNA-directed RNA polymerase, beta chain, RpoC	747	Genetic Information Processing	Transcription	RNA polymerase
37O2-D3v37O2-D2	rpoC	787521..791471	2.06697	0.000300808	DNA-directed RNA polymerase, beta chain, RpoC	747	Genetic Information Processing	Transcription	RNA polymerase
37Mic-D2v37Mic-D3	MUL_RS04235	797152..798780	22.05	3.39547e-59	acyl-CoA dehydrogenase	753	Metabolism	Lipid Metabolism
37Mic-D2v37O2-D2	MUL_RS04235	797152..798780	1.56228	0.000263	acyl-CoA dehydrogenase	753	metabolism	Lipid Metabolism
37Mic-D2vControl	MUL_RS04235	797152..798780	34.2336	3.34708e-60	acyl-CoA dehydrogenase	753	Metabolism	Lipid Metabolism
37O2-D2vControl	MUL_RS04235	797152..798780	21.9126	3.56691e-45	acyl-CoA dehydrogenase	753	Metabolism	Lipid Metabolism
37O2-D3v37O2-D2	MUL_RS04235	797152..798780	-10.4702	1.76164e-42	acyl-CoA dehydrogenase	753	Metabolism	Lipid Metabolism
37Mic-D2v37Mic-D3	EchA4	798789..799727	24.8451	6.86657e-12	enoyl-CoA hydratase, EchA4	754	metabolism	Fatty acid degradation	crotonase/enoyl-coA hydratase family protein
37Mic-D2v37O2-D2	EchA4	798789..799727	1.87508	0.01198	enoyl-CoA hydratase, EchA4	754	metabolism	Fatty acid degradation	crotonase/enoyl-coA hydratase family protein
37Mic-D2vControl	EchA4	798789..799727	28.0958	6.62768e-13	enoyl-CoA hydratase, EchA4	754	metabolism	Fatty acid degradation	crotonase/enoyl-coA hydratase family protein
37O2-D2vControl	EchA4	798789..799727	14.9838	2.93555e-08	enoyl-CoA hydratase, EchA4	754	metabolism	Fatty acid degradation	crotonase/enoyl-coA hydratase family protein
37O2-D3v37O2-D2	EchA4	798789..799727	-5.85784	7.37368e-07	enoyl-CoA hydratase, EchA4	754	metabolism	Fatty acid degradation	crotonase/enoyl-coA hydratase family protein
37Mic-D2v37Mic-D3	MUL_RS04245	799741..800472	5.51674	0.0208424	phenylacetic acid degradation operon negative regulatory protein	755	Genetic Information Processing	Transcription factor	Conserved hypothetical regulatory protein
37Mic-D2vControl	MUL_RS04245	799741..800472	12.0796	0.00696889	phenylacetic acid degradation operon negative regulatory protein	755	Genetic Information Processing	Transcription factor	Conserved hypothetical regulatory protein
37O2-D2vControl	MUL_RS04245	799741..800472	12.1723	0.00783083	phenylacetic acid degradation operon negative regulatory protein	755	Genetic Information Processing	Transcription factor	Conserved hypothetical regulatory protein
37O2-D3v37O2-D2	MUL_RS04245	799741..800472	-3.81581	0.0359931	phenylacetic acid degradation operon negative regulatory protein	755	Genetic Information Processing	Transcription factor	Conserved hypothetical regulatory protein
37Mic-D2vControl	EchA5	800469..801242	6.07008	0.0332161	enoyl-CoA hydratase, EchA5	756	metabolism	Fatty acid degradation	crotonase/enoyl-coA hydratase family protein
37Mic-D2v37Mic-D3	MmPL5	complement(801299..804199)	3.06294	0.00024728	conserved transmembrane transport protein, MmpL5	757	No KO assigned	conserved transmembrane transport protein, MmpL5	Poorly characterized
37Mic-D2vControl	MmpL5	complement(801299..804199)	2.93315	0.000183058	conserved transmembrane transport protein, MmpL5	757	No KO assigned	putative drug exporter of the RND superfamily	Poorly characterized
37Mic-D2v37Mic-D3	MmpsS5	complement(804196..804624)	16.3814	0.00163335	mmpS5; conserved transmembrane proteinm, MmpS5	758	No KO assigned	mmpS5; conserved transmembrane proteinm, MmpS5
37Mic-D2vControl	MmPS5	complement(804196..804624)	3.86486	0.00489061	mmpS5; conserved transmembrane proteinm, MmpS5	758	No KO assigned	mmpS5; conserved transmembrane proteinm, MmpS5
37Mic-D2v37Mic-D3	rpsG	807923..808393	2.51812	0.0420002	rpsL	763	Genetic Information Processing	Translation	Ribosome
37Mic-D2vControl	rpsG	807923..808393	4.72989	0.00108687	rpsG	764	Genetic Information Processing	Translation	Ribosome
37O2-D2vControl	rpsG	807923..808393	4.07899	0.00494515	rpsG	764	Genetic Information Processing	Translation factors	30S ribosomal protein S7, RpsG
37Mic-D2v37O2-D2	fusA	808474..810579	1.8762	0.009991	fusA1	765	Genetic Information Processing	elongation factor G, FusA1
37Mic-D2vControl	tuf	810766..811956	1.97719	0.00101141	iron-regulated elongation factor Ef-tu, Tuf	766	Genetic Information Processing	Translation factors
37O2-D3vControl	tuf	810766..811956	1.74198	0.047003	tuf	766	Genetic Information Processing	translation factors	iron-regulated elongation factor Ef-tu, Tuf
37Mic-D2v37Mic-D3	MUL_RS04365	complement(823602..824237)	6.86187	2.35918e-13	TetR/AcrR family transcriptional regulator, mexCD-oprJ operon repressor	778	Genetic Information Processing	Transcription factor	transcriptional regulator TetR family
37Mic-D2vControl	MUL_RS04365	complement(823602..824237)	4.08689	2.8133e-11	TetR/AcrR family transcriptional regulator, mexCD-oprJ operon repressor	778	Genetic Information Processing	Transcription factor	transcriptional regulator TetR family
37O2-D2vControl	MUL_RS04365	complement(823602..824237)	3.25532	6.06794e-08	TetR/AcrR family transcriptional regulator, mexCD-oprJ operon repressor	778	Genetic Information Processing	Transcription factor	transcriptional regulator TetR family
37O2-D3v37O2-D2	MUL_RS04365	complement(823602..824237)	-2.73678	5.38947e-06	TetR/AcrR family transcriptional regulator, mexCD-oprJ operon repressor	778	Genetic Information Processing	Transcription factor	transcriptional regulator TetR family
37Mic-D2v37Mic-D3	rplD	837503..838177	2.97687	0.000669417	rplC	790	Genetic Information Processing	Translation	Ribosome
37Mic-D2vControl	rplC	836850..837503	3.20149	0.0246495	50S ribosomal protein L3 RplC	790	Genetic Information Processing	Translation	Ribosome
37Mic-D2v37O2-D2	rplD	837503..838177	2.56181	0.004674	rplB	791	Genetic Information Processing	Translation	ribosome
37Mic-D2vControl	rplD	837503..838177	4.67951	3.54509e-06	rplD	791	Genetic Information Processing	Translation	Ribosome
37Mic-D2v37Mic-D3	rplB	838509..839351	2.04991	0.0410156	rplB	793	Genetic Information Processing	Translation	Ribosome
37Mic-D2vControl	rplB	838509..839351	2.49037	0.00562881	rplB	793	Genetic Information Processing	Translation	Ribosome
37Mic-D2vControl	rpsC	840213..841040	8.29104	0.0337927	rpsC	796	Genetic Information Processing	Translation	Ribosome
37Mic-D2v37Mic-D3	sppA	852785..854587	5.08906	2.94466e-07	ssp	815	Metabolism	protease iv, Ssp	protease iv, Ssp
37Mic-D2vControl	sppA	852785..854587	2.82051	9.89959e-05	ssp	815	Metabolism	protease iv, Ssp	protease iv, Ssp
37O2-D2vControl	sppA	852785..854587	1.92553	0.0460388	ssp	815	Metabolism	protease iv, Ssp	protease iv, Ssp
37O2-D3v37O2-D2	sppA	852785..854587	-3.54901	0.000265046	ssp	815	Metabolism	protease iv, Ssp	protease iv, Ssp
37Mic-D2v37Mic-D3	MUL_RS04575	complement(856417..857391)	9.63326	0.0209094	O-methyltransferase	818	No KO assigned	O-methyltransferase
37O2-D3v37O2-D2	secY	867306..868631	2.62115	0.0175474	secY	828	Genetic Information Processing	Folding, sorting and degradation	preprotein translocase, SecY
37Mic-D2v37Mic-D3	mmsB	complement(872559..873443)	4.65162	0.0461797	3-hydroxyisobutyrate dehydrogenase, MmsB	835	metabolism	Amino acid metabolism	intermediary metabolism and respiration
37Mic-D2vControl	mmsB	complement(872559..873443)	4.22676	0.0385364	3-hydroxyisobutyrate dehydrogenase, MmsB	835	metabolism	Amino acid metabolism	intermediary metabolism and respiration
37O2-D2vControl	mmsB	complement(872559..873443)	4.24794	0.0428265	3-hydroxyisobutyrate dehydrogenase, MmsB	835	metabolism	Amino acid metabolism	intermediary metabolism and respiration
37O2-D3v37O2-D2	mmsB	complement(872559..873443)	-6.30305	0.0293957	3-hydroxyisobutyrate dehydrogenase, MmsB	835	metabolism	Amino acid metabolism	intermediary metabolism and respiration
37Mic-D2v37Mic-D3	FadE9	complement(873456..874628)	23.1295	0.000238907	acyl-CoA dehydrogenase, FadE9	836	No KO assigned	acyl-coA dehydrogenase family protein
37Mic-D2v37O2-D2	FadE9	complement(873456..874628)	2.31794	0.04254	acyl-CoA dehydrogenase, FadE9	836	No KO assigned	acyl-coA dehydrogenase family protein
37Mic-D2vControl	FadE9	complement(873456..874628)	4.55706	0.000218444	acyl-CoA dehydrogenase, FadE9	836	No KO assigned	acyl-coA dehydrogenase family protein
37O2-D3v37O2-D2	FadE9	complement(873456..874628)	-5.221	0.0268871	acyl-CoA dehydrogenase, FadE9	836	No KO assigned	acyl-coA dehydrogenase family protein
37Mic-D2v37Mic-D3	MmsA	complement(874634..876154)	5.57057	6.69162e-18	methylmalonate semialdehyde dehydrogenase, MmsA	837	Metabolism	Carbohydrate metabolism	Co-A acylating methylmalonate-semialdehyde
37Mic-D2v37O2-D2	MmsA	complement(874634..876154)	1.88471	0.000218	methylmalonate semialdehyde dehydrogenase, MmsA	837	Metabolism	Carbohydrate metabolism	Co-A acylating methylmalonate-semialdehyde
37Mic-D2vControl	MmsA	complement(874634..876154)	6.31963	1.03375e-20	methylmalonate semialdehyde dehydrogenase, MmsA	837	Metabolism	Carbohydrate metabolism	Co-A acylating methylmalonate-semialdehyde
37O2-D2vControl	MmsA	complement(874634..876154)	3.35311	2.41783e-08	methylmalonate semialdehyde dehydrogenase, MmsA	837	Metabolism	Carbohydrate metabolism	Co-A acylating methylmalonate-semialdehyde
37O2-D3v37O2-D2	MmsA	complement(874634..876154)	-3.42668	6.68501e-08	methylmalonate semialdehyde dehydrogenase, MmsA	837	Metabolism	Carbohydrate metabolism	Co-A acylating methylmalonate-semialdehyde
37Mic-D2v37Mic-D3	cut3	complement(893234..894037)	3.95389	0.000106426	cutinase precursor, Cut3	856	metabolism	Enzyme
37Mic-D2vControl	cut3	complement(893234..894037)	2.72923	0.00141195	cutinase precursor, Cut3	856	metabolism	Enzyme
37Mic-D2vControl	glmS	911022..912899	3.3968	0.0102629	glucosamine-fructose-6-phosphate aminotransferase, GlmS	872	metabolism	Carbohydrate metabolism	Amino sugar and nucleotide sugar metabolism
37O2-D2vControl	glmS	911022..912899	3.16078	0.020236	glucosamine-fructose-6-phosphate aminotransferase, GlmS	872	metabolism	Carbohydrate metabolism	Amino sugar and nucleotide sugar metabolism
37Mic-D2v37Mic-D3	Alr	918908..920074	3.13736	0.0385348	alanine racemase, Alr	879	metabolism	Metabolism of other amino acids	D-amino acid metabolism
37Mic-D2v37Mic-D3	groES	924090..924392	14.3522	2.28277e-19	10 kDa chaperone (GroES)	885	Genetic Information Processing	Chaperones and folding catalysts	virulence, detoxification, adaptation
37Mic-D2v37O2-D2	groES	924090..924392	1.64601	0.006822	10 kDa chaperone (GroES)	885	Genetic Information Processing	Chaperones and folding catalysts	virulence, detoxification, adaptation
37Mic-D2vControl	groES	924090..924392	10.1988	1.17554e-21	10 kDa chaperone (GroES)	885	Genetic Information Processing	Chaperones and folding catalysts	virulence, detoxification, adaptation
37O2-D2vControl	groES	924090..924392	6.1961	6.71988e-13	10 kDa chaperone (GroES)	885	Genetic Information Processing	Chaperones and folding catalysts	virulence, detoxification, adaptation
37O2-D3v37O2-D2	groES	924090..924392	-3.9455	2.56003e-09	10 kDa chaperone (GroES)	885	Genetic Information Processing	Chaperones and folding catalysts	virulence, detoxification, adaptation
37Mic-D2v37Mic-D3	groL_1	924485..926104	16.9545	1.61208e-44	60 kDa chaperone (GroEL1)	886	Genetic Information Processing	Folding, sorting and degradation	virulence, detoxification, adaptation
37Mic-D2v37O2-D2	groL_1	924485..926104	1.81851	2.23e-06	60 kDa chaperone (GroEL1)	886	Genetic Information Processing	Folding, sorting and degradation	virulence, detoxification, adaptation
37Mic-D2vControl	groL_1	924485..926104	15.4907	2.25129e-49	60 kDa chaperone (GroEL1)	886	Genetic Information Processing	Folding, sorting and degradation	virulence, detoxification, adaptation
37O2-D2vControl	groL_1	924485..926104	8.51836	3.73464e-29	60 kDa chaperone (GroEL1)	886	Genetic Information Processing	Folding, sorting and degradation	virulence, detoxification, adaptation
37O2-D3v37O2-D2	groL_1	924485..926104	-4.49848	2.50607e-20	60 kDa chaperone (GroEL1)	886	Genetic Information Processing	Folding, sorting and degradation	virulence, detoxification, adaptation
37Mic-D2v37Mic-D3	ChoD	944668..946413	3.05955	0.00093366	cholesterol oxidase precursor ChoD	903	metabolism	Xenobiotics biodegradation and metabolism	Steroid degradation
37Mic-D2vControl	ChoD	944668..946413	3.05507	0.000472945	cholesterol oxidase precursor ChoD	903	metabolism	Xenobiotics biodegradation and metabolism	Steroid degradation
37Mic-D2v37Mic-D3	TauD	complement(946439..947335)	6.2716	1.60965e-06	taurine catabolism dioxygenase, TauD	904	Metabolism	metabolism	TauD/TfdA family dioxygenase
37Mic-D2vControl	TauD	complement(946439..947335)	4.75363	2.65085e-06	taurine catabolism dioxygenase, TauD	904	Metabolism	metabolism	TauD/TfdA family dioxygenase
37O2-D2vControl	TauD	complement(946439..947335)	3.92884	8.08398e-05	taurine catabolism dioxygenase, TauD	904	Metabolism	metabolism	TauD/TfdA family dioxygenase
37O2-D3v37O2-D2	TauD	complement(946439..947335)	-4.24301	0.000112108	taurine catabolism dioxygenase, TauD	904	Metabolism	metabolism	TauD/TfdA family dioxygenase
37Mic-D2v37Mic-D3	MUL_RS05050	complement(953118..954674)	16.8848	3.36211e-15	DHA2 family efflux MFS transporter permease	911	No KO assigned	integral membrane transport protein
37Mic-D2v37O2-D2	MUL_RS05050	complement(953118..954674)	1.5146	0.048336	DHA2 family efflux MFS transporter permease	911	No KO assigned	integral membrane transport protein
37Mic-D2vControl	MUL_RS05050	complement(953118..954674)	23.8276	7.68446e-16	DHA2 family efflux MFS transporter permease	911	No KO assigned	integral membrane transport protein
37O2-D2vControl	MUL_RS05050	complement(953118..954674)	15.732	1.05613e-11	DHA2 family efflux MFS transporter permease	911	No KO assigned	integral membrane transport protein
37O2-D3v37O2-D2	MUL_RS05050	complement(953118..954674)	-4.58417	5.11035e-09	DHA2 family efflux MFS transporter permease	911	No KO assigned	integral membrane transport protein
37Mic-D2v37Mic-D3	AcrA1	complement(961261..963273)	4.43806	0.000166426	short-chain dehydrogenase, AcrA1	918	No KO assigned	SDR family oxidoreductase
37Mic-D2vControl	AcrA1	complement(961261..963273)	7.23244	5.1394e-06	short-chain dehydrogenase, AcrA1	918	No KO assigned	SDR family oxidoreductase
37O2-D2vControl	AcrA1	complement(961261..963273)	3.62765	0.0143422	short-chain dehydrogenase, AcrA1	918	No KO assigned	SDR family oxidoreductase
37O2-D3v37O2-D2	AcrA1	complement(961261..963273)	-9.58124	0.00363086	short-chain dehydrogenase, AcrA1	918	No KO assigned	SDR family oxidoreductase
37Mic-D2v37Mic-D3	MUL_RS05160	complement(977672..979270)	4.43612	0.0312031	helix-turn-helix domain-containing protein	931	No KO assigned	conserved hypothetical proetin
37O2-D3v37O2-D2	MUL_RS05160	complement(977672..979270)	-3.66409	0.0449966	helix-turn-helix domain-containing protein	931	No KO assigned	conserved hypothetical proetin
37Mic-D2vControl	pruA	979355..980986	-2.72745	0.0477682	pruA; rocA	936	metabolism	Amino acid metabolism	Alanine, aspartate and glutamate metabolism
37O2-D2vControl	pruA	979355..980986	-4.42308	0.00418155	pruA; rocA	936	metabolism	Amino acid metabolism	Alanine, aspartate and glutamate metabolism
37O2-D3vControl	pruA	979355..980986	-3.66844	0.0439885	pruA; rocA	936	metabolism	Amino acid metabolism	Alanine, aspartate and glutamate metabolism
37Mic-D2vControl	FadD36	988911..990329	3.99385	0.00590378	fatty-acid-CoA synthetase, FadD36	943	metabolism	Lipid biosynthesis proteins
37Mic-D2v37Mic-D3	MmpL13	1042387..1044729	4.54306	6.05466e-05	conserved transmembrane transport protein MmpL13	989	No KO assigned	MMPL family transporter	putative drug exporter of the RND superfamily
37Mic-D2vControl	MmpL13	1042387..1044729	5.14839	8.59968e-06	conserved transmembrane transport protein MmpL13	989	No KO assigned	MMPL family transporter	putative drug exporter of the RND superfamily
37O2-D2vControl	MmpL13	1042387..1044729	3.29153	0.00459068	conserved transmembrane transport protein MmpL13	989	No KO assigned	MMPL family transporter	putative drug exporter of the RND superfamily
37O2-D3v37O2-D2	MmpL13	1042387..1044729	-4.59474	0.00153537	conserved transmembrane transport protein MmpL13	989	No KO assigned	MMPL family transporter	putative drug exporter of the RND superfamily
37Mic-D2v37Mic-D3	MUL_RS05575	complement(1069781..1070395)	10.5184	4.97923e-07	Pseudogene	1016	No KO assigned	pseudogene
37Mic-D2vControl	MUL_RS05575	complement(1069781..1070395)	3.66786	3.23066e-05	pseudogene	1016	No KO assigned	pseudogene
37O2-D3v37O2-D2	MUL_RS05575	complement(1069781..1070395)	-4.6965	0.00121495	pseudogene	1016	No KO assigned	pseudogene
37Mic-D2v37Mic-D3	MUL_RS05605	complement(1079060..1079395)	3.60195	0.000203642	low molecular weight T-cell antigen TB8.4	1022	No KO assigned	low molecular weight T-cell antigen TB8.4
37Mic-D2vControl	MUL_RS05605	complement(1079060..1079395)	4.30889	1.58884e-05	low molecular weight T-cell antigen TB8.4	1022	No KO assigned	low molecular weight T-cell antigen TB8.4
37O2-D2vControl	MUL_RS05605	complement(1079060..1079395)	2.56525	0.022177	low molecular weight T-cell antigen TB8.4	1022	No KO assigned	low molecular weight T-cell antigen TB8.4
37Mic-D2v37Mic-D3	MUL_RS05790	1117001..1118660	-3.6849	0.0237193	Pseudogene	1059	No KO assigned	psdudogene, FadD5	phospholipid/cholesterol/gamma-HCH transport system substrate-binding protein
37Mic-D2v37Mic-D3	Mce1B	1121856..1122896	-3.56643	0.029045	MCE-family protein Mce1B	1063	Environmental Informational Processing	ABC transporters	phospholipid/cholesterol/gamma-HCH transport system substrate-binding protein
37O2-D3v37O2-D2	Mce1B	1121856..1122896	4.38166	0.00510094	MCE-family protein Mce1B	1063	Environmental Informational Processing	ABC transporters	phospholipid/cholesterol/gamma-HCH transport system substrate-binding protein
37Mic-D2v37Mic-D3	McE1C	1122893..1124458	-5.61528	0.0049767	MCE-family protein Mce1C	1064	Environmental Informational Processing	ABC transporters	phospholipid/cholesterol/gamma-HCH transport system substrate-binding protein
37Mic-D2vControl	McE1c	1122893..1124458	-5.09539	0.00839648	MCE-family protein Mce1C	1064	Environmental Informational Processing	ABC transporters	phospholipid/cholesterol/gamma-HCH transport system substrate-binding protein
37O2-D3v37O2-D2	Mce1c	1122893..1124458	2.64187	0.0301124	MCE-family protein Mce1C	1064	Environmental Informational Processing	ABC transporters	phospholipid/cholesterol/gamma-HCH transport system substrate-binding protein
37Mic-D2v37Mic-D3	Mce1D	1124455..1126062	-3.06277	0.0354556	MCE-family protein Mce1D	1065	Environmental Informational Processing	ABC transporters	phospholipid/cholesterol/gamma-HCH transport system substrate-binding protein
37O2-D3v37O2-D2	lprk	1126134..1127285	14.1018	0.00403098	MCE-family lipoprotein LprK (MCE-family lipoprotein Mce1E	1066	Environmental Informational Processing	ABC transporters	phospholipid/cholesterol/gamma-HCH transport system substrate-binding protein
37Mic-D2v37Mic-D3	MUL_RS05835	1128802..1129530	2.07605	0.00165195	conserved Mce associated membrane protein	1068	Signaling and Cellular Processes	ABC transporter
37Mic-D2vControl	MUL_RS05835	1128802..1129530	2.35548	0.0001059	conserved Mce associated membrane protein	1068	Signaling and Cellular Processes	ABC transporters
37Mic-D2v37Mic-D3	BglS	1140176..1142251	5.58704	1.0708e-05	beta glucosidase	1080	Metabolism	Carbohydrate metabolism	Starch and sucrose metabolism
37Mic-D2vControl	BglS	1140176..1142251	4.23476	2.10529e-05	beta glucosidase	1080	Metabolism	Carbohydrate metabolism	Starch and sucrose metabolism
37O2-D2vControl	BglS	1140176..1142251	4.44018	8.49265e-06	beta glucosidase	1080	Metabolism	Carbohydrate metabolism	Starch and sucrose metabolism
37O2-D3v37O2-D2	BglS	1140176..1142251	-4.23477	3.54204e-05	beta glucosidase	1080	Metabolism	Carbohydrate metabolism	Starch and sucrose metabolism
37Mic-D2v37Mic-D3	MUL_RS05930	1149115..1150113	3.74627	0.000247869	conserved secretory protein	1085	No KO assigned	conserved secretory protein
37Mic-D2v37O2-D2	MUL_RS05930	1149115..1150113	2.13034	0.037121	conserved secretory protein	1085	NO KO assigned	conserved secretory protein
37Mic-D2vControl	MUL_RS05930	1149115..1150113	3.14496	0.000498143	conserved secretory protein	1085	No KO assigned	conserved secretory protein
37Mic-D2v37Mic-D3	MmpL3	complement(1163592..1166474)	-2.74012	0.0412289	conserved transmembrane transport protein MmpL3	1096	Signaling and Cellular Processes	Other transporters
37O2-D3v37O2-D2	MmpL3	complement(1163592..1166474)	2.44288	0.0329992	conserved transmembrane transport protein MmpL3	1096	Signaling and Cellular Processes	Other transporters	conserved transmembrane transport protein MmpL3
37Mic-D2v37Mic-D3	PckA	1171238..1173067	1.74935	0.0471532	iron-regulated phosphoenolpyruvate carboxykinase [GTP] PckA	1101	metabolism	Carbohydrate metabolism	Glycolysis/gluconeogenesis
37Mic-D2vControl	PckA	1171238..1173067	2.22595	0.00208493	iron-regulated phosphoenolpyruvate carboxykinase [GTP] PckA	1101	metabolism	Carbohydrate metabolism	Glycolysis/Gluconeogenesis
37Mic-D2v37Mic-D3	MUL_RS06085	1188836..1190323	5.76842	0.0420002	long chain fatty acid coA ligase	1115	No KO assigned	long chain fatty acid CoA ligase
37O2-D3v37O2-D2	MUL_RS06125	1201919..1203082	4.96668	0.0352257	glycosyltransferase	1124	No KO assigned	glycosyltransferase
37Mic-D2vControl	MUL_RS06245	1221305..1223809	8.83128	0.000821969	PE-PGRS family protein	1145	No KO assigned	PE-PGRS family protein
37O2-D2vControl	MUL_RS06245	1221305..1223809	5.52648	0.022177	PE-PGRS family protein	1145	No KO assigned	PE-PGRS family protein	PE/PPE
37O2-D3v37O2-D2	MUL_RS06245	1221305..1223809	-4.01814	0.0462966	PE-PGRS family protein	1145	No KO assigned	PE-PGRS family protein
37Mic-D2v37Mic-D3	MUL_RS06345	complement(1249385..1250236)	3.29548	0.0198066	conserved membrane protein	1165	No KO assigned	conserved membrane protein
37Mic-D2vControl	MUL_RS06345	complement(1249385..1250236)	2.67552	0.0332161	conserved membrane protein	1165	No KO assigned	conserved membrane protein
37O2-D3v37O2-D2	MUL_RS06345	complement(1249385..1250236)	-3.66409	0.0449966	conserved membrane protein	1165	No KO assigned	Conserved membrane protein
37Mic-D2v37Mic-D3	FadE5	complement(1253399..1255234)	6.30334	4.24951e-06	acyl-CoA dehydrogenase FadE5	1168	No KO assigned	fadE5; acyl CoA dehydrogenase FadE5
37Mic-D2v37O2-D2	FadE5	complement(1253399..1255234)	2.02212	0.04254	acyl-CoA dehydrogenase FadE5	1168	NO KO assigned	fadE5; acyl-CoA dehydrogenase FadE5
37Mic-D2vControl	FadE5	complement(1253399..1255234)	4.63891	7.48418e-06	acyl-CoA dehydrogenase FadE5	1168	No KO assigned	fadE5; acyl CoA dehydrogenase FadE5
37O2-D3v37O2-D2	FadE5	complement(1253399..1255234)	-3.88237	0.00716547	acyl-CoA dehydrogenase FadE5	1168	No KO assigned	fadE5; acyl CoA dehydrogenase FadE5
37Mic-D2v37Mic-D3	MUL_RS06410	1262956..1263726	18.7819	7.87486e-07	PEP phosphonomutase	1177	No KO assigned	PEP phosphonomutase	isocitrate lyase/phosphoenol pyruvate mutase family protein
37Mic-D2v37O2-D2	MUL_RS06410	1262956..1263726	2.06492	0.02786	PEP phosphonomutase	1177	No KO assigned	PEP phosphonomutase	isocitrate lyase/phosphoenol pyruvate mutase family protein
37Mic-D2vControl	MUL_RS06410	1262956..1263726	17.0664	8.28881e-08	PEP phosphonomutase	1177	No KO assigned	PEP phosphonomutase	isocitrate lyase/phosphoenol pyruvate mutase family protein
37O2-D2vControl	MUL_RS06410	1262956..1263726	8.26493	0.000312962	PEP phosphonomutase	1177	No KO assigned	PEP phosphonomutase	isocitrate lyase/phosphoenol pyruvate mutase family protein
37O2-D3v37O2-D2	MUL_RS06410	1262956..1263726	-12.2634	0.000793951	PEP phosphonomutase	1177	No KO assigned	PEP phosphonomutase	isocitrate lyase/phosphoenol pyruvate mutase family protein
37Mic-D2v37Mic-D3	hsp	complement(1263801..1264259)	42.8011	1.06764e-40	heat shock protein Hsp	1178	No KO assigned	Hsp20/alpha crystalllin family protein	hsp
37Mic-D2v37O2-D2	hsp	complement(1263801..1264259)	2.21859	4.25e-11	heat shock protein Hsp	1178	No KO assigned	Hsp20/alpha crystalllin family protein	hsp
37Mic-D2vControl	hsp	complement(1263801..1264259)	102.952	5.88157e-31	heat shock protein Hsp	1178	No KO assigned	Hsp20/alpha crystalllin family protein	hsp
37O2-D2vControl	hsp	complement(1263801..1264259)	46.4045	6.27056e-21	heat shock protein Hsp	1178	No KO assigned	Hsp20/alpha crystalllin family protein	hsp
37O2-D3v37O2-D2	hsp	complement(1263801..1264259)	-29.45	2.70374e-22	heat shock protein Hsp	1178	No KO assigned	Hsp20/alpha crystalllin family protein	hsp
37Mic-D2v37O2-D2	FAdD2	1277899..1279572	2.77806	0.03982	fatty-acid-CoA ligase FadD2	1191	metabolism	Lipid biosynthesis proteins
37Mic-D2v37Mic-D3	MUL_RS06500	complement(1284808..1285941)	4.11553	0.00236099	conserved protein	1196	No KO assigned	conserved protein
37Mic-D2vControl	MUL_RS06500	complement(1284808..1285941)	4.66091	0.000643504	conserved protein	1196	No KO assigned	conserved protein
37Mic-D2vControl	MUL_RS06505	complement(1285943..1286551)	3.40502	0.022221	transcriptional regulatory protein	1197	No KO assigned	transcriptional regulatory protein
37Mic-D2v37Mic-D3	MUL_RS06510	1286642..1287223	5.42515	8.85622e-14	Voc family protein	1198	No KO assigned	Conserved protein
37Mic-D2v37O2-D2	MUL_RS06510	1286642..1287223	1.66697	0.011453	Voc family protein	1198	No KO assigned	Conserved protein
37Mic-D2vControl	MUL_RS06510	1286642..1287223	4.02425	1.77063e-12	Voc family protein	1198	No KO assigned	Conserved protein
37O2-D2vControl	MUL_RS06510	1286642..1287223	2.41412	9.19769e-05	Voc family protein	1198	No KO assigned	conserved proetin
37O2-D3v37O2-D2	MUL_RS06510	1286642..1287223	-2.26633	0.000497162	Voc family protein	1198	No KO assigned	Conserved protein
37Mic-D2v37Mic-D3	MUL_RS06525	1288513..1289415	5.22837	0.0271423	oxygenase MpaB family protein	1201	No KO assigned	conserved hypothetical proetin
37Mic-D2vControl	MUL_RS06525	1288513..1289415	7.78837	0.00981566	oxygenase MpaB family protein	1201	No KO assigned	conserved hypothetical proetin
37Mic-D2v37Mic-D3	eccA3	1292627..1294489	3.53695	0.00124617	eccA3	1204	No KO assigned	ESX Conserved Component
37Mic-D2vControl	eccA3	1292627..1294489	2.87027	0.0032223	eccA3	1204	No KO assigned	ESX Conserved Component
37Mic-D2v37Mic-D3	MUL_RS06620	complement(1312156..1312638)	3.68725	0.0306746		1221	No KO assigned	conserved protein
37Mic-D2vControl	MUL_RS06620	complement(1312156..1312638)	2.93615	0.0453179		1221	No KO assigned	conserved protein
37Mic-D2v37Mic-D3	MUL_RS06630	1313469..1314125	2.1573	0.000951724		1223	No KO assigned	conserved exported protein
37Mic-D2v37O2-D2	MUL_RS06630	1313469..1314125	1.8094	0.017272		1223	NO KO assigned	conserved exported protein
37Mic-D2vControl	MUL_RS06630	1313469..1314125	4.02024	1.58865e-08		1223	No KO assigned	onserved exported protein
37O2-D2vControl	MUL_RS06630	1313469..1314125	2.22186	0.00769757		1223	No KO assigned	conserved exported protein
37O2-D3v37O2-D2	MUL_RS06645	1316082..1317962	3.32301	0.0371559		1226	No KO assigned	conserved hypothetical proline and threonine rich protein
37Mic-D2v37Mic-D3	MUL_RS06705	1340480..1342552	2.63142	0.0447841	transmembrane ATP-binding protein ABC transorter	1239	Signaling and Cellular Processes	ABC transporter
37Mic-D2v37Mic-D3	MUL_RS06720	1343982..1344857	4.18709	0.0125964	dimethylarginine dimethylaminohydrolase family protein	1242	No KO assigned	conserved hypothetical proetin
37Mic-D2vControl	MUL_RS06720	1343982..1344857	4.73742	0.00481729	dimethylarginine dimethylaminohydrolase family protein	1242	No KO assigned	conserved hypothetical proetin
37O2-D3v37O2-D2	MUL_RS06720	1343982..1344857	-4.99547	0.0326386	dimethylarginine dimethylaminohydrolase family protein	1242	No KO assigned	conserved hypothetical proetin
37Mic-D2v37Mic-D3	rocD	1344854..1346098	4.31571	0.00044018	rocD	1243	metabolism	Amino acid metabolism	Arginine and proline metabolism
37Mic-D2v37O2-D2	rocD	1344854..1346098	2.20169	0.046855	rocD	1243	metabolism	amino acid metabolism	Arginine and proline metabolism
37Mic-D2vControl	rocD	1344854..1346098	3.91984	0.000339991	rocD	1243	metabolism	Amino acid metabolism	Arginine and proline metabolism
37O2-D3v37O2-D2	rocD	1344854..1346098	-4.74376	0.0197961	rocD	1243	metabolism	Amino acid metabolism	Arginine and proline metabolism
37Mic-D2v37Mic-D3	MUL_RS06775	1356289..1356591	6.29121	0.00286985		1253	No KO assigned	conserved hypothetical protein
37Mic-D2v37Mic-D3	MUL_RS06990	complement(1394417..1395997)	10.7246	0.00149864	FAD-binding oxidoreductase	1298	metabolism	Lipid metabolism	flavoprotein
37Mic-D2vControl	MUL_RS06990	complement(1394417..1395997)	3.11673	0.0157293	FAD-binding oxidoreductase	1298	metabolism	Lipid metabolism	flavoprotein
37O2-D3v37O2-D2	MUL_RS06990	complement(1394417..1395997)	-6.12313	0.0116241	FAD-binding oxidoreductase	1298	metabolism	Lipid metabolism	flavoprotein
37Mic-D2v37Mic-D3	MUL_RS06995	1396045..1396614	13.5697	0.00432282	TetR/AcrR family transcriptional regulator	1299	No KO assigned	transcriptional regulatory protein	transcriptional regulatory protein
37Mic-D2vControl	MUL_RS06995	1396045..1396614	3.98926	0.0102629	TetR/AcrR family transcriptional regulator	1299	No KO assigned	transcriptional regulatory protein	transcriptional regulatory protein
37Mic-D2v37Mic-D3	MUL_RS07000	1396614..1398149	7.47595	2.34571e-07	glycerol-3-phosphate dehydrogenase/oxidase	1300	metabolism	Lipid metabolism	glycerol 3 phosphate dehydrogenase, GlpD1
37Mic-D2vControl	MUL_RS07000	1396614..1398149	7.77012	3.23845e-08	glycerol-3-phosphate dehydrogenase/oxidase	1300	metabolism	Lipid metabolism	glycerol 3 phosphate dehydrogenase, GlpD1
37O2-D2vControl	MUL_RS07000	1396614..1398149	5.36297	2.14231e-05	glycerol-3-phosphate dehydrogenase/oxidase	1300	metabolism	Fatty Acid biosynthesis	glycerol 3 phosphate dehydrogenase, GlpD1
37O2-D3v37O2-D2	MUL_RS07000	1396614..1398149	-4.46592	0.000160335	glycerol-3-phosphate dehydrogenase/oxidase	1300	metabolism	Lipid metabolism	glycerol 3 phosphate dehydrogenase, GlpD1
37Mic-D2v37Mic-D3	MUL_RS07005	complement(1398230..1399117)	5.45054	3.6554e-05	hypothetical	1301	No KO assigned	Hypothetical protein
37Mic-D2vControl	MUL_RS07005	complement(1398230..1399117)	8.45289	2.09657e-06	hypothetical	1301	No KO assigned	conserved hypothetical proetin	No KO assigned
37O2-D2vControl	MUL_RS07005	complement(1398230..1399117)	6.35487	0.000100585	hypothetical	1301	No KO assigned	Hypothetical protein
37O2-D3v37O2-D2	MUL_RS07005	complement(1398230..1399117)	-2.20262	0.0455027	hypothetical	1301	No KO assigned	Hypothetical protein
37Mic-D2v37Mic-D3	MUL_RS07010	complement(1399243..1400664)	7.49298	6.41227e-31	acyl-CoA carboxylase subunit beta	1302	metabolism	Fatty acid biosynthesis	acetyl/propionyl-Coa carboxylase (beta subunit) AccD6
37Mic-D2v37O2-D2	MUL_RS07010	complement(1399243..1400664)	1.91371	2.73e-06	acyl-CoA carboxylase subunit beta	1302	metabolism	Fatty acid biosynthesis	acetyl/propionyl-Coa carboxylase (beta subunit) AccD6
37Mic-D2vControl	MUL_RS07010	complement(1399243..1400664)	9.1937	1.21828e-35	acyl-CoA carboxylase subunit beta	1302	metabolism	Fatty acid biosynthesis	acetyl/propionyl-Coa carboxylase (beta subunit) AccD6
37O2-D2vControl	MUL_RS07010	complement(1399243..1400664)	4.80412	7.87249e-17	acyl-CoA carboxylase subunit beta	1302	metabolism	Fatty acid biosynthesis	acetyl/propionyl-Coa carboxylase (beta subunit) AccD6
37O2-D3v37O2-D2	MUL_RS07010	complement(1399243..1400664)	-2.58762	2.37524e-08	acyl-CoA carboxylase subunit beta	1302	metabolism	Fatty acid biosynthesis	acetyl/propionyl-Coa carboxylase (beta subunit) AccD6
37Mic-D2v37O2-D2	MUL_RS07020	complement(1402037..1403287)	2.40406	0.043247	3-oxoacyl-[acyl-carrier protein] synthase 1 KasA	1304	metabolism	Lipid biosynthesis proteins
37Mic-D2vControl	MUL_RS07020	complement(1402037..1403287)	2.60839	0.01528	3-oxoacyl-[acyl-carrier protein] synthase 1 KasA	1304	metabolism	Lipid biosynthesis proteins
37O2-D3v37O2-D2	MUL_RS07025	complement(1403284..1403631)	2.41151	0.0487128	acpM	1305	metabolism	Fatty acid biosynthesis	meromycolate extension acyl carrier protein AcpM
37Mic-D2v37Mic-D3	MUL_RS07035	complement(1404774..1406084)	3.17833	0.0260734		1307	No KO assigned	conserved hypothetical protein
37Mic-D2vControl	MUL_RS07035	complement(1404774..1406084)	2.77696	0.0310433		1307	No KO assigned	conserved hypothetical protein
37Mic-D2v37Mic-D3	MUL_RS07160	1428195..1428623	6.83635	1.07117e-06	heme binding protein	1329	Signaling and Cellular Processes	Conserved hypothetical protein	heme-binding protein
37Mic-D2vControl	MUL_RS07160	1428195..1428623	10.602	6.12764e-08	heme binding protein	1329	Signaling and Cellular Processes	Conserved hypothetical protein	heme-binding protein
37O2-D2vControl	MUL_RS07160	1428195..1428623	7.62205	9.2615e-06	heme binding protein	1329	Signaling and Cellular Processes	Conserved hypothetical protein	heme-binding protein
37O2-D3v37O2-D2	MUL_RS07160	1428195..1428623	-5.01943	0.000132368	heme binding protein	1329	Signaling and Cellular Processes	Conserved hypothetical protein	heme-binding protein
37Mic-D2v37Mic-D3	panB	complement(1428631..1429467)	3.83496	4.58847e-05	panB	1330	Metabolism	Metabolism of cofactors/vitamins	3-methyl-s-oxybutanoate hydroxymethyltransferase PanB
37Mic-D2vControl	panB	complement(1428631..1429467)	7.21614	1.31451e-07	panB	1330	Metabolism	Metabolism of cofactors/vitamins	3-methyl-s-oxybutanoate hydroxymethyltransferase PanB
37O2-D2vControl	panB	complement(1428631..1429467)	4.59865	0.000191326	panB	1330	Metabolism	Metabolism of cofactors/vitamins	3-methyl-s-oxybutanoate hydroxymethyltransferase PanB
37O2-D3v37O2-D2	panB	complement(1428631..1429467)	-2.27074	0.0325098	panB	1330	Metabolism	Metabolism of cofactors/vitamins	3-methyl-s-oxybutanoate hydroxymethyltransferase PanB
37Mic-D2v37Mic-D3	MUL_RS07175	1431122..1432678	1.98617	8.75803e-08		1332	No KO assigned	exported protease
37Mic-D2vControl	MUL_RS07175	1431122..1432678	3.03945	3.22138e-18		1332	No KO assigned	exported protease
37Mic-D3vControl	MUL_RS07175	1431122..1432678	1.53031	0.0408481		1332	No KO assigned	exported protease
37O2-D2vControl	MUL_RS07175	1431122..1432678	2.40042	2.8911e-11		1332	No KO assigned	exported protease
37O2-D3vControl	MUL_RS07175	1431122..1432678	1.77036	0.00073857		1332	No KO assigned	exported protease
37Mic-D2v37Mic-D3	MUL_RS07235	complement(1446822..1447574)	3.92881	0.000309237		1342	No KO assigned	conserved transmembrane protein
37Mic-D2v37O2-D2	MUL_RS07235	complement(1446822..1447574)	2.32334	0.023134		1342	NO KO assigned	conserved transmembrane protein
37Mic-D2vControl	MUL_RS07235	complement(1446822..1447574)	3.71589	0.000192653		1342	No KO assigned	conserved transmembrane protein
37O2-D3v37O2-D2	MUL_RS07235	complement(1446822..1447574)	-5.10657	0.0129886		1342	No KO assigned	Conserved transmembrane protein
37O2-D2vControl	MUL_RS07400	1476667..1477479	-5.17702	0.0305882	succinate dehydrogenase iron-sulfur subunit	1370	metabolism	Carbohydrate metabolism	succinate dehydrogenase (iron sulphur protein subunit) SdhB
37O2-D3v37O2-D2	MUL_RS07400	1476667..1477479	4.7068	0.0445715	succinate dehydrogenase iron-sulfur subunit	1370	metabolism	Carbohydrate metabolism	succinate dehydrogenase (iron sulphur protein subunit) SdhB
37Mic-D2v37Mic-D3	MUL_RS07410	complement(1479341..1479787)	4.32067	7.34924e-05		1373	No KO assigned	transmembrane protein
37Mic-D2vControl	MUL_RS07410	complement(1479341..1479787)	2.17066	0.0159542		1373	No KO assigned	transmembrane protein
37Mic-D2v37Mic-D3	MUL_RS07455	1486163..1487470	3.54808	8.41884e-13	MFS transporter	1382	Signaling and Cellular Processes	Major Facilitator Superfamily	Organic acid transporter
37Mic-D2v37O2-D2	MUL_RS07455	1486163..1487470	1.91193	0.00017	MFS transporter, CP family, cyanate transporter	1382	Signaling and Cellular Processes	Organic acid transporters
37Mic-D2vControl	MUL_RS07455	1486163..1487470	2.69956	7.96267e-10	MFS transporter	1382	Signaling and Cellular Processes	Transporters	MFS transporter, CP family, cyanate transporter
37Mic-D2v37Mic-D3	MUL_RS07460	1487608..1488264	3.00734	0.0492598		1383	No KO assigned	Uncharacterized protein	conserved hypothetical protein
37Mic-D2vControl	MUL_RS07460	1487608..1488264	5.07194	0.00590378		1383	No KO assigned	conserved hypothetical protein	Poorly characterized
37O2-D3v37O2-D2	MUL_RS07485	complement(1494263..1495250)	2.28253	0.0271737		1388	No KO assigned	transposase for IS2404
37Mic-D2v37Mic-D3	groL_2	1498999..1500624	14.6237	1.27245e-62	60 kDa chaperonin 2 GroEL2	1393	Genetic Information Processing	Folding, sorting and degradation	virulence, detoxification, adaptation
37Mic-D2v37O2-D2	groL_2	1498999..1500624	1.71276	2.77e-06	60 kDa chaperonin 2 GroEL2	1393	Genetic Information Processing	Folding, sorting and degradation	virulence, detoxification, adaptation
37Mic-D2vControl	groL_2	1498999..1500624	12.8875	2.33413e-67	60 kDa chaperonin 2 GroEL2	1393	Genetic Information Processing	Folding, sorting and degradation	virulence, detoxification, adaptation
37O2-D2vControl	groL_2	1498999..1500624	7.52439	4.66263e-41	60 kDa chaperonin 2 GroEL2	1393	Genetic Information Processing	Folding, sorting and degradation	virulence, detoxification, adaptation
37O2-D3v37O2-D2	groL_2	1498999..1500624	-4.81438	5.86459e-30	60 kDa chaperonin 2 GroEL2	1393	Genetic Information Processing	Folding, sorting and degradation	virulence, detoxification, adaptation
37Mic-D2v37Mic-D3	cysK	complement(1581366..1582298)	3.52444	0.0263936	cysteine synthase a CysK1	1465	metabolism	Energy Metabolism	Sulfur metabolism
37Mic-D2vControl	cysK	complement(1581366..1582298)	3.20149	0.0246495	cysteine synthase a CysK1	1465	metabolism	Energy metabolism	Sulfur metabolism
37Mic-D2v37Mic-D3	trxA_1	1601432..1601761	5.48924	1.42471e-05	thioredoxin	1479	Metabolism	Metabolism of other amino acids	thioredoxin TrxB1
37Mic-D2vControl	trxA_1	1601432..1601761	14.7081	5.68366e-07	thioredoxin	1479	Metabolism	Metabolism of other amino acids	thioredoxin TrxB1
37O2-D2vControl	trxA_1	1601432..1601761	9.06832	0.000140446	thioredoxin	1479	Metabolism	Metabolism of other amino acids	thioredoxin TrxB1
37O2-D3v37O2-D2	trxA_1	1601432..1601761	-3.19297	0.00816635	thioredoxin	1479	Metabolism	Metabolism of other amino acids	thioredoxin TrxB1
37Mic-D2v37Mic-D3	MUL_RS07955	1601845..1602654	3.46435	0.00110545	enoyl CoA hydratase	1480	metabolism	Fatty acid degradation	enoyl CoA hydratase, EchA12
37Mic-D2vControl	MUL_RS07955	1601845..1602654	4.18631	0.000123429	enoyl CoA hydratase	1480	metabolism	Fatty acid degradation	enoyl CoA hydratase, EchA12
37O2-D2vControl	MUL_RS07955	1601845..1602654	2.80162	0.0184243	enoyl CoA hydratase	1480	metabolism	Fatty acid degradation	enoyl CoA hydratase, EchA12
37Mic-D2vControl	MUL_RS07960	1602679..1604307	2.84363	0.012098	ATP-binding protein ABC transporter	1481	Signaling and Cellular Processes	Transporters
37O2-D2vControl	MUL_RS07960	1602679..1604307	2.50019	0.0416996		1481	No KO assigned	ATP-binding protein ABC transporter
37Mic-D2v37Mic-D3	MUL_RS07995	1611416..1612531	2.31671	0.0204218	transcriptional regulatory protein, MoxR1	1488	Metabolism	transcriptional regulatory protein, MoxR1
37Mic-D2vControl	MUL_RS07995	1611416..1612531	2.05485	0.0348112	transcriptional regulatory protein, MoxR1	1488	metabolism	Enzyme
37Mic-D2vControl	mutA	1628029..1629906	2.94278	0.0110277	mutA	1505	metabolism	Carbohydrate metabolism	Glyoxylate and dicarboxylate metabolism
37Mic-D2vControl	MUL_RS08175	1646073..1646306	5.79896	0.00539539		1522	No KO assigned	conserved hypothetical protein
37Mic-D2vControl	MUL_RS08280	1668263..1669066	4.92515	0.0348112		1543	No KO assigned	Uncharacterized protein	ketoacyl reductase
37Mic-D2v37Mic-D3	dnaE	1669684..1673226	-2.59676	0.00213794	DNA polymerase III, alpha subunit, DnaE1	1545	Genetic Information Processing	Replication and repair	mismatch repair
37Mic-D2vControl	dnaE	1669684..1673226	-2.06324	0.032959	DNA polymerase III, alpha subunit, DnaE1	1545	Genetic Information Processing	Replication and repair	mismatch repair
37O2-D2vControl	dnaE1	1669684..1673226	-1.99879	0.0310739	DNA polymerase III, alpha subunit, DnaE1	1545	Genetic Information Processing	Replication and repair-mismatch repair	mismatch repair
37O2-D3v37O2-D2	dnaE	1669684..1673226	2.35819	0.00367635	DNA polymerase III, alpha subunit, DnaE1	1545	Genetic Information Processing	Replication and repair	mismatch repair
37Mic-D2v37Mic-D3	MUL_RS08325	1679775..1681100	11.6092	3.95637e-16	aminotransferase class I/II-fold pyridoxal phosphate dependent enzyme	1552	No KO assigned	GntR-family transcriptional regulator
37Mic-D2vControl	MUL_RS08325	1679775..1681100	12.3417	5.40378e-18	aminotransferase class I/II-fold pyridoxal phosphate dependent enzyme	1552	No KO assigned	GntR-family transcriptional regulator
37O2-D2vControl	MUL_RS08325	1679775..1681100	9.39727	3.77153e-14	aminotransferase class I/II-fold pyridoxal phosphate dependent enzyme	1552	No KO assigned	GntR-family transcriptional regulator
37O2-D3v37O2-D2	MUL_RS08325	1679775..1681100	-5.03261	5.61615e-11	aminotransferase class I/II-fold pyridoxal phosphate dependent enzyme	1552	No KO assigned	GntR-family transcriptional regulator
37Mic-D2v37Mic-D3	ripD	complement(1689724..1690503)	4.52032	0.00667647	inv protein	1557	No KO assigned	inv protein
37Mic-D2vControl	ripD	complement(1689724..1690503)	3.59952	0.00926636	inv protein	1557	No KO assigned	inv protein
37Mic-D2v37Mic-D3	MUL_RS08395	complement(1697249..1698589)	4.38454	0.000669417	lipase	1566	No KO assigned	conserved hypothetical proetin
37Mic-D2vControl	MUL_RS08395	complement(1697249..1698589)	3.42684	0.00134512	lipase	1566	No KO assigned	conserved hypothetical proetin
37O2-D3v37O2-D2	MUL_RS08395	complement(1697249..1698589)	-4.4227	0.0153163	lipase	1566	No KO assigned	conserved hypothetical proetin
37Mic-D2v37Mic-D3	nadA	1699701..1700759	6.19674	5.45805e-06	nadA	1568	No KO assigned	Metabolism	Metabolism of cofactors and vitamins
37Mic-D2vControl	nadA	1699701..1700759	3.69706	6.05174e-05	nadA	1568	No KO assigned	Metabolism	Metabolism of cofactors and vitamins
37O2-D2vControl	nadA	1699701..1700759	2.24976	0.0485235	nadA	1568	No KO assigned	Metabolism	Metabolism of cofactors and vitamins
37O2-D3v37O2-D2	nadA	1699701..1700759	-2.83174	0.0141961	nadA	1568	No KO assigned	Metabolism	Metabolism of cofactors and vitamins
37Mic-D2v37Mic-D3	MUL_RS08410	1700756..1702330	5.89323	2.25018e-08	L-aspartate oxidase	1569	metabolism	Amino acid metabolism	l-aspartate oxidase NadB
37Mic-D2v37Mic-D3	MUL_RS08415	1702330..1703187	4.20423	0.0400555	l-aspartate oxidase NadB	1569	Metabolism	Amino acid metabolism	Alanine, Aspartate and glutamate metabolism
37Mic-D2vControl	MUL_RS08410	1700756..1702330	7.07091	7.6377e-10	L-aspartate oxidase	1569	metabolism	Amino acid metabolism	l-aspartate oxidase NadB
37O2-D2vControl	MUL_RS08410	1700756..1702330	4.81969	3.19395e-06	L-aspartate oxidase	1569	metabolism	Amino acid metabolism	l-aspartate oxidase NadB
37Mic-D2v37Mic-D3	hisD	1703771..1705087	3.85044	0.000412425	histidinol dehydrogenase HisD	1572	metabolism	Biosynthesis of Amino acid metabolism	Histine metabolism
37Mic-D2vControl	hisD	1703771..1705087	2.98346	0.00141195	histidinol dehydrogenase HisD	1572	metabolism	Biosynthesis of Amino acid metabolism	Histine metabolism
37Mic-D2vControl	MUL_RS08430	1705084..1706232	3.20149	0.0246495	histidinol phosphate transaminase	1573	Metabolism	Amino acid metabolism	histidinol-phosphate aminotransferase HisC
37O2-D2vControl	trpC	1724633..1725451	-5.89586	0.0422698	trpC	1591	Metabolism	Amino acid metabolism	Phenylalanine, tyrosine and tryptophan biosynthesis
37O2-D3v37O2-D2	trpC	1724633..1725451	6.88584	0.0197961	trpC	1591	Metabolism	Amino acid metabolism	Phenylalanine, tyrosine and tryptophan biosynthesis
37O2-D3v37O2-D2	trpB	1725487..1726764	10.0887	0.0175026	trpB	1592	Metabolism	Amino acid metabolism	Glycine, serine and threonine metabolism
37Mic-D2v37Mic-D3	MUL_RS08540	1727573..1729472	-6.15671	0.00829288	lgt	1594	No KO assigned
37Mic-D2v37O2-D2	MUL_RS08555	complement(1730386..1731141)	4.02288	0.017558	cutinase Cut1	1597	metabolism	Carboxylic-ester hydrolases
37Mic-D2vControl	polA	1746214..1748874	-3.45749	0.0292386	polA	1611	Genetic Information Processing	Replication and repair-base excision repair
37Mic-D2v37Mic-D3	rpsA	1749255..1750700	-2.47074	0.026597	rpsA	1612	Genetic Information Processing	Translation	ribosomal protein S1 RpsA
37O2-D3v37O2-D2	rpsA	1749255..1750700	2.87897	0.0111676	rpsA	1612	Genetic Information Processing	Translation	ribosomal protein S1 RpsA
37Mic-D2v37Mic-D3	MUL_RS08635	1750713..1751936	-10.7467	0.0109223	dephospho-CoA kinase	1613	metabolism	Metabolism of cofactors/vitamins	dephospho-CoA kinase CoaE
37O2-D3v37O2-D2	MUL_RS08635	1750713..1751936	4.40368	0.0172159	dephospho-CoA kinase	1613	metabolism	Metabolism of cofactors/vitamins	dephospho-CoA kinase CoaE
37Mic-D2v37Mic-D3	MUL_RS08730	1774819..1775760	7.52786	2.09177e-12	PE family protein	1632	No KO assigned	PE family protein
37Mic-D2vControl	MUL_RS08730	1774819..1775760	3.9538	4.94627e-10	PE family protein	1632	No KO assigned	PE family protein
37O2-D2vControl	MUL_RS08730	1774819..1775760	3.18903	3.40007e-07	PE family protein	1632	No KO assigned	PE family protein
37O2-D3v37O2-D2	MUL_RS08730	1774819..1775760	-3.39259	4.75904e-07	PE family protein	1632	No KO assigned	PE family protein
37Mic-D2vControl	MUL_RS08735	1775871..1776782	4.59964	0.0490895		1633	No KO assigned	conserved hypothetical protein
37O2-D2vControl	MUL_RS08735	1775871..1776782	5.77599	0.0173092		1633	No KO assigned	Conserved hypothetical protein
37Mic-D2v37Mic-D3	MUL_RS08810	1795252..1796304	8.50857	0.0338836	N-acetyl-gamma-glutamyl-phosphate reductase	1644	Metabolism	Amino acid metabolism	N-acetyl gamma glutamyl phosphate reductase ArgC
37Mic-D2vControl	MUL_RS08810	1795252..1796304	4.92515	0.0348112	N-acetyl-gamma-glutamyl-phosphate reductase	1644	Metabolism	Amino acid metabolism	N-acetyl gamma glutamyl phosphate reductase ArgC
37Mic-D2vControl	MUL_RS08860	1811516..1817858	-2.94783	0.0275658	pseudogene	1654	No KO assigned	pks8; pseudogene
37Mic-D2v37Mic-D3	MUL_RS08870	1821108..1822169	5.34763	0.00026992	type III polyketide synthase	1656	Metabolism	polyketide biosynthesis protein	Chalcone synthase Pks11
37Mic-D2vControl	MUL_RS08870	1821108..1822169	4.55706	0.000218444	type III polyketide synthase	1656	Metabolism	polyketide biosynthesis protein	Chalcone synthase Pks11
37O2-D2vControl	MUL_RS08870	1821108..1822169	3.07001	0.018526	type III polyketide synthase	1656	Metabolism	polyketide biosynthesis protein	Chalcone synthase Pks11
37O2-D3v37O2-D2	MUL_RS08870	1821108..1822169	-4.71349	0.00489463	type III polyketide synthase	1656	Metabolism	polyketide biosynthesis protein	Chalcone synthase Pks11
37Mic-D2v37Mic-D3	MUL_RS08875	complement(1822152..1823431)	9.63326	0.0209094	Pseudogene	1657	No KO assigned	pseudogene;cyp139A3P
37Mic-D2vControl	MUL_RS08875	complement(1822152..1823431)	4.48879	0.028038	pseudogene	1657	No KO assigned	cyp139A3P; pseudogene
37O2-D3v37O2-D2	MUL_RS09020	1856820..1858001	2.88074	0.0485123		1686	No KO assigned	conserved hypothetical proetin
37O2-D3v37O2-D2	secD	1904493..1906340	3.78777	0.0266128	secD	1725	Genetic Information Processing	Folding, sorting and degradation	protein-export membrane protein SecD
37Mic-D2v37Mic-D3	MUL_RS09240	1910031..1912394	3.0731	5.06565e-06	GTP pyrophosphokinase RelA	1729	metabolism	Nucleotide Metabolism	Purine Metabolism
37Mic-D2v37O2-D2	MUL_RS09240	1910031..1912394	1.64784	0.049443	GTP pyrophosphokinase RelA	1729	metabolism	Nucleotide metabolism
37Mic-D2vControl	MUL_RS09240	1910031..1912394	2.1817	0.000479257	GTP pyrophosphokinase RelA	1729	metabolism	Nucleotide metabolism	Purine metabolism
37Mic-D2v37Mic-D3	MUL_RS09285	complement(1921247..1921789)	51.5568	0.000820349	XRE family transcriptional regulator	1737	No KO assigned	transcriptional regulatory protein
37Mic-D2v37O2-D2	MUL_RS09285	complement(1921247..1921789)	2.96893	0.004674	XRE family transcriptional regulator	1737	No KO assigned	transcriptional regulatory protein
37Mic-D2vControl	MUL_RS09285	complement(1921247..1921789)	7.08523	6.77226e-06	XRE family transcriptional regulator	1737	No KO assigned	transcriptional regulatory protein
37Mic-D2v37Mic-D3	MUL_RS09290	1921882..1922695	29.0619	0.00667647	aldolase	1738	No KO assigned	pseudogene
37Mic-D2vControl	MUL_RS09290	1921882..1922695	7.10913	0.0010649	aldolase	1738	No KO assigned	pseudogene
37O2-D2vControl	MUL_RS09290	1921882..1922695	7.66238	0.000615875	aldolase	1738	No KO assigned	pseudogene
37O2-D3v37O2-D2	MUL_RS09290	1921882..1922695	-5.7882	0.00215144	aldolase	1738	No KO assigned	pseudogene
37Mic-D2v37Mic-D3	MUL_RS09295	1922733..1923623	10.9289	1.80239e-05	dihydrodipicolinate synthase family protein	1739	Metabolism	Amino acid metabolism	dihydrodipicolinate synthase DapA-1
37Mic-D2vControl	MUL_RS09295	1922733..1923623	7.79161	6.63526e-06	dihydrodipicolinate synthase family protein	1739	Metabolism	Amino acid metabolism	dihydrodipicolinate synthase DapA-1
37O2-D2vControl	MUL_RS09295	1922733..1923623	4.32739	0.00530104	dihydrodipicolinate synthase family protein	1739	Metabolism	Amino acid metabolism	dihydrodipicolinate synthase DapA-1
37O2-D3v37O2-D2	MUL_RS09295	1922733..1923623	-5.18131	0.00510094	dihydrodipicolinate synthase family protein	1739	Metabolism	Amino acid metabolism	dihydrodipicolinate synthase DapA-1
37O2-D2vControl	MUL_RS09355	1937621..1938979	4.05897	0.0305882	replication associated recombination protein A	1751	Genetic Information Processing	conservaded alanine, valine and leucine rich protein	putative ATPase
37Mic-D2v37Mic-D3	MUL_RS09550	1978680..1979891	5.27712	0.000752062	methionine adenosyltransferase	1791	Metabolism	Amino acid metabolism	s-adenosylmethionine synthetase MetK
37Mic-D2vControl	MUL_RS09550	1978680..1979891	4.36281	0.000738143	methionine adenosyltransferase	1791	Metabolism	Amino acid metabolism	s-adenosylmethionine synthetase MetK
37Mic-D2v37Mic-D3	MUL_RS09600	complement(1990082..1990906)	7.61403	8.87376e-06	Class I Sam-dependent methyltransferase	1801	No KO assigned	methyltransferase
37Mic-D2vControl	MUL_RS09600	complement(1990082..1990906)	4.63042	2.47781e-05	Class I Sam-dependent methyltransferase	1801	No KO assigned	methyltransferase
37O2-D2vControl	MUL_RS09600	complement(1990082..1990906)	3.14204	0.00537558	Class I Sam-dependent methyltransferase	1801	No KO assigned	methyltransferase
37O2-D3v37O2-D2	MUL_RS09600	complement(1990082..1990906)	-3.03241	0.0100924	Class I Sam-dependent methyltransferase	1801	No KO assigned	methyltransferase
37Mic-D2v37Mic-D3	MUL_RS09760	complement(2026696..2028039)	4.65162	0.0461797	Pseudogene	1832	No KO assigned	pseudogene
37Mic-D2v37Mic-D3	ppc	2029883..2032690	2.16501	1.53105e-05	phosphoenolpyruvate carboxylase	1836	metabolism	Carbohydrate metabolism	Pyruvate metabolism
37Mic-D2vControl	ppc	2029883..2032690	1.88065	0.000229662	phosphoenolpyruvate carboxylase	1836	metabolism	Carbohydrate metabolism	Pyruvate metabolism
37O2-D3v37O2-D2	ppc	2029883..2032690	-1.88875	0.00140465	phosphoenolpyruvate carboxylase	1836	metabolism	Carbohydrate metabolism	Pyruvate metabolism
37Mic-D2v37Mic-D3	MUL_RS09790	complement(2033866..2034981)	5.80511	0.0155356		1838	No KO assigned	PE-PGRS family protein
37Mic-D2vControl	MUL_RS09790	complement(2033866..2034981)	3.79486	0.0252635		1838	No KO assigned	PE-PGRS family protein
37Mic-D2v37Mic-D3	MUL_RS09910	2062649..2063434	6.2716	1.60965e-06	transcriptional regulator	1861	No KO assigned	transcriptional regulatory protein
37Mic-D2vControl	MUL_RS09910	2062649..2063434	4.28129	6.63526e-06	transcriptional regulator	1861	No KO assigned	transcriptional regulatory protein
37O2-D2vControl	MUL_RS09910	2062649..2063434	2.66855	0.00926601	transcriptional regulator	1861	No KO assigned	transcriptional regulatory protein
37O2-D3v37O2-D2	MUL_RS09910	2062649..2063434	-3.00128	0.00611707	transcriptional regulator	1861	No KO assigned	transcriptional regulatory protein
37Mic-D2v37Mic-D3	sufB	2063431..2064876	3.47802	0.00034415	sufB	1862	No KO assigned	conserved proetin
37Mic-D2vControl	sufB	2063431..2064876	3.94312	4.4566e-05	sufB	1862	No KO assigned	conserved proetin
37O2-D2vControl	sufB	2063431..2064876	2.91575	0.00418155	sufB	1862	No KO assigned	conserved proetin
37Mic-D2v37Mic-D3	sufD	2064873..2066072	2.63894	0.0200749	sufD	1863	No KO assigned	conserved proetin	Fe-S cluster assembly protein SufD
37Mic-D2vControl	sufD	2064873..2066072	2.8264	0.00809859	sufD	1863	No KO assigned	conserved proetin	Fe-S cluster assembly protein SufD
37O2-D2vControl	sufD	2064873..2066072	3.13341	0.00220742	sufD	1863	No KO assigned	conserved proetin	Fe-S cluster assembly protein SufD
37O2-D3v37O2-D2	sufD	2064873..2066072	-2.98845	0.00489059	sufD	1863	No KO assigned	conserved proetin	Fe-S cluster assembly protein SufD
37Mic-D2v37Mic-D3	MUL_RS09930	2066854..2068107	4.87292	0.00788659	cysteine desulfurase Csd	1865	Metabolism	Metabolism of other amino acids	Selenocompound metabilism
37Mic-D2vControl	MUL_RS09930	2066854..2068107	3.03455	0.0266177	cysteine desulfurase Csd	1865	metabolism	Metabolism of other amino acids	selenocompound amino acids
37Mic-D2v37Mic-D3	MUL_RS09950	complement(2070605..2072434)	3.11628	0.00788659	fadE15	1869	No KO assigned	fadE15; acyl-CoA dehydrogenase FadE15
37Mic-D2vControl	MUL_RS09950	complement(2070605..2072434)	3.53151	0.00203846	acyl-CoA dehydrogenase FadE15	1869	No KO assigned	acyl-CoA dehydrogenase FadE15
37O2-D3v37O2-D2	MUL_RS09995	2080466..2081209	4.05295	0.0288461		1879	No KO assigned	transcriptional regulatory protein (probably AsnC-family)
37Mic-D2v37Mic-D3	MUL_RS10025	complement(2085521..2086561)	7.46798	1.14744e-05	NAD(P)H-dependent alcohol dehydrogenase	1885	metabolism	Carbohydrate metabolism	NADP-dependent alcohol dehydrogenase Adh
37Mic-D2v37O2-D2	MUL_RS10025	complement(2085521..2086561)	2.07486	0.046855	NAD(P)H-dependent alcohol dehydrogenase	1885	metabolism	Carbohydrate metabolism	NADP-dependent alcohol dehydrogenase Adh
37Mic-D2vControl	MUL_RS10025	complement(2085521..2086561)	4.01129	8.68251e-05	NAD(P)H-dependent alcohol dehydrogenase	1885	metabolism	Carbohydrate metabolism	NADP-dependent alcohol dehydrogenase Adh
37Mic-D2v37Mic-D3	ctaD_2	2087968..2089689	2.51629	1.0708e-05	cytochrome C oxidase polypeptide I CtaD	1887	metabolism	Energy Metabolism	Oxidative phosphorylation
37Mic-D2vControl	ctaD_2	2087968..2089689	1.94004	0.000814342	cytochrome C oxidase polypeptide I CtaD	1887	Metabolism	Energy metabolism	Oxidative phosphorylation
37O2-D3v37O2-D2	ctaD_2	2087968..2089689	-2.18182	0.0014082	cytochrome C oxidase polypeptide I CtaD	1887	metabolism	Energy Metabolism	Oxidative phosphorylation
37Mic-D2v37Mic-D3	MUL_RS10145	complement(2109507..2110850)	4.20423	0.0400555	DNA photolyase, PhrI	1907	Genetic Information Processing	DNA repair and recombination proteins
37Mic-D2v37Mic-D3	MUL_RS10245	2129621..2130802	5.21113	9.33498e-14	cysteine desulfurase	1927	metabolism	Metabolism of cofactors/vitamins	cysteine desulfurase IscS
37Mic-D2v37O2-D2	MUL_RS10245	2129621..2130802	1.88061	0.001141	cysteine desulfurase	1927	metabolism	Metabolism of cofactors/vitamins	cysteine desulfurase IscS
37Mic-D2vControl	MUL_RS10245	2129621..2130802	7.17201	3.74101e-17	cysteine desulfurase	1927	metabolism	Metabolism of cofactors/vitamins	cysteine desulfurase IscS
37O2-D2vControl	MUL_RS10245	2129621..2130802	3.81367	1.80449e-07	cysteine desulfurase	1927	metabolism	Metabolism of cofactors/vitamins	cysteine desulfurase IscS
37O2-D3v37O2-D2	MUL_RS10245	2129621..2130802	-2.40755	0.000419076	cysteine desulfurase	1927	metabolism	Metabolism of cofactors/vitamins	cysteine desulfurase IscS
37O2-D3vControl	MUL_RS10455	2177409..2178098	3.52185	0.04582	hupB	1970	Genetic Information Processing	DNA replication proteins	DNA-binding protein Hu HupB-like protein
37O2-D3vControl	MUL_RS10485	2183417..2184538	2.09068	0.00829771	ddlA	1976	metabolism	D-Amino acid metabolism	d-alanine--D-alanine ligase DdlA
37Mic-D2v37Mic-D3	MUL_RS10590	complement(2204219..2205400)	2.72175	0.0356242		1997	No KO assigned	conserved hypothetical transmembrane protein
37O2-D3v37O2-D2	MUL_RS10645	complement(2223841..2226591)	3.20967	0.00638172	MMPL family transporter	2007	No KO assigned	conserved transmembrane transport protein MmpL7	putative drug exporter of the RND superfamily
37Mic-D2vControl	MUL_RS10650	complement(2226593..2228335)	2.45886	0.00504417	fatty-acyl AMP ligase FadD28	2008	metabolism	Lipid biosynthesis proteins
37Mic-D2v37Mic-D3	MUL_RS10665	2230171..2236470	4.83123	7.12519e-34	type I polyketide synthase	2010	Metabolism	Lipid biosynthesis proteins	multifunctional mycocerosic acid synthase membrane associated Mas
37Mic-D2v37O2-D2	MUL_RS10665	2230171..2236470	1.67808	3.33e-05	type I polyketide synthase	2010	Metabolism	Lipid biosynthesis proteins	multifunctional mycocerosic acid synthase membrane associated Mas
37Mic-D2vControl	MUL_RS10665	2230171..2236470	8.12815	7.3598e-49	type I polyketide synthase	2010	Metabolism	Lipid biosynthesis proteins	multifunctional mycocerosic acid synthase membrane associated Mas
37Mic-D3vControl	MUL_RS10665	2230171..2236470	1.68242	0.0427214	multifunctional mycocerosic acid synthase membrane-associated Mas	2010	Metabolism	Lipid biosynthesis proteins	multifunctional mycocerosic acid synthase membrane associated Mas
37O2-D2vControl	MUL_RS10665	2230171..2236470	4.84372	9.72444e-27	type I polyketide synthase	2010	Metabolism	Fatty Acid biosynthesis	multifunctional mycocerosic acid synthase membrane associated Mas
37O2-D3v37O2-D2	MUL_RS10665	2230171..2236470	-2.77383	9.48409e-14	type I polyketide synthase	2010	Metabolism	Lipid biosynthesis proteins	multifunctional mycocerosic acid synthase membrane associated Mas
37O2-D3vControl	MUL_RS10665	2230171..2236470	1.74622	0.0233766	type I polyketide synthase	2010	Metabolism	Lipid biosynthesis proteins	multifunctional mycocerosic acid synthase membrane associated Mas
37O2-D3v37O2-D2	MUL_RS10670	complement(2236674..2237918)	3.64925	0.00369163	papA5	2011	metabolism	conserved polyketide synthase associated protein PapA5
37O2-D3v37O2-D2	MUL_RS10675	complement(2237952..2238782)	11.092	0.0120363	ABC transporter permease	2012	Signaling and Cellular Processes	Transporters	daunorubicin-DIM-transport integral membrane protein ABC transporter DrrC
37O2-D3v37O2-D2	MUL_RS10680	complement(2238779..2239648)	4.08945	0.0153868	drrB	2013	Signaling and Cellular Processes	ABC transporters	daunorubicin-DIM-transport integral membrane protein ABC transporter DrrB
37Mic-D2v37Mic-D3	MUL_RS10690	complement(2240651..2245096)	-1.95866	0.00167764	type I polyketide synthase	2015	Metabolism	Lipid biosynthesis proteins	phenolpthiocerol synthesis type-I polyketide synthase PpsE
37Mic-D2vControl	MUL_RS10690	complement(2240651..2245096)	-1.65033	0.0315372	type I polyketide synthase	2015	Metabolism	Lipid biosynthesis proteins	phenolpthiocerol synthesis type-I polyketide synthase PpsE
37O2-D2vControl	MUL_RS10690	complement(2240651..2245096)	-1.81486	0.00583164	type I polyketide synthase	2015	Metabolism	Lipid biosynthesis proteins	phenolpthiocerol synthesis type-I polyketide synthase PpsE
37O2-D3v37O2-D2	MUL_RS10690	complement(2240651..2245096)	2.41544	3.89986e-06	type I polyketide synthase	2015	Metabolism	Lipid biosynthesis proteins	phenolpthiocerol synthesis type-I polyketide synthase PpsE
37O2-D3v37O2-D2	MUL_RS10695	complement(2245102..2250522)	1.94701	0.000699759	ppsD	2016	metabolism	Lipid biosynthesis proteins	phenolpthiocerol synthesis type-I polyketide synthase PpsD
37O2-D3v37O2-D2	MUL_RS10700	complement(2250522..2257130)	1.9088	0.000135096	ppsC	2017	metabolism	Lipid biosynthesis proteins	phenolpthiocerol synthesis type-I polyketide synthase PpsC
37O2-D3v37O2-D2	MUL_RS10705	complement(2257127..2261701)	1.58539	0.0352257	ppsB	2018	metabolism	Lipid biosynthesis proteins	phenolpthiocerol synthesis type-I polyketide synthase PpsB
37Mic-D2vControl	MUL_RS10710	complement(2261701..2266509)	1.53921	0.0392436	phenolpthiocerol synthesis type-I polyketide synthase PpsA	2019	metabolism	Lipid biosynthesis proteins
37O2-D3v37O2-D2	MUL_RS10710	complement(2261701..2266509)	1.76254	0.00215144	ppsA	2019	metabolism	Lipid biosynthesis proteins	henolpthiocerol synthesis type-I polyketide synthase PpsA
37O2-D3vControl	MUL_RS10710	complement(2261701..2266509)	1.88616	0.00215923	ppsA	2019	metabolism	Lipid biosynthesis proteins	phenolpthiocerol synthesis type-I polyketide synthase
37Mic-D2v37Mic-D3	fadD26	complement(2266506..2268260)	2.03673	0.00113244	fatty-acyl AMP ligase FadD26	2020	metabolism	Lipid biosynthesis proteins
37Mic-D2v37O2-D2	fadD26	complement(2266506..2268260)	1.61077	0.046855	fatty-acyl AMP ligase FadD26	2020	metabolism	Lipid biosynthesis proteins
37Mic-D2vControl	fadD26	complement(2266506..2268260)	2.56253	7.93341e-06	fatty-acyl AMP ligase FadD26	2020	metabolism	Lipid biosynthesis proteins
37O2-D2vControl	MUL_RS10740	2272732..2273469	-2.46755	0.0305911		2028	No KO assigned	conserved protein
37Mic-D2vControl	MUL_RS10750	2274134..2274865	5.25066	0.0258664	ribonuclease III Rnc	2030	Genetic Information Processing	Ribosome biogenesis
37Mic-D2vControl	MUL_RS10815	2293030..2294853	-3.13665	0.00825508	amidohydrolase family protein	2043	No KO assigned	D amino acid aminohydrolase
37O2-D2vControl	MUL_RS10815	2293030..2294853	-3.77496	0.00130092	amidohydrolase family protein	2043	No KO assigned	D amino acid aminohydrolase
37O2-D3v37O2-D2	MUL_RS10815	2293030..2294853	4.19189	0.000463009	amidohydrolase family protein	2043	No KO assigned	D amino acid aminohydrolase
37Mic-D2v37Mic-D3	rpsP	2297046..2297531	2.25625	0.0376823	rpsP	2047	Genetic Information Processing	Translation factors	Ribosome
37Mic-D2vControl	rpsP	2297046..2297531	2.81259	0.00528747	rpsP	2047	Genetic Information Processing	Translation	Ribosome
37Mic-D2v37Mic-D3	MUL_RS10945	2315035..2315850	-4.62741	0.0195969	translation elongation factor TS	2068	Genetic Information Processing	Translation factors	elongation factor Tsf
37Mic-D2v37Mic-D3	MUL_RS10950	2315871..2317289	2.72175	0.0356242	amiC	2069	metabolism	Amino acid metabolism	Arginine and proline metabolism
37Mic-D2v37Mic-D3	MUL_RS11040	2332437..2333651	3.00734	0.0492598	M50 family metallopeptidase	2086	No KO assigned	transmembrane protein
37Mic-D2vControl	ispG	2333674..2334837	3.73219	0.00669446	4-hydroxy-3-methylbut-2-en-1-yl diphosphate synthase, IspG	2087	metabolism	Metabolism of terpenoids and polyketides	4-hydroxy-3-methylbut-2-en-1-yl diphosphate synthase IspG
37O2-D2vControl	ispG	2333674..2334837	3.16777	0.0283793	ispG	2087	metabolism	Metabolism of terpenoids and polyketides	4-hydroxy-3-methylbut-2-en-1-yl diphosphate synthase IspG
37O2-D3v37O2-D2	MUL_RS11110	2347204..2348579	-4.27098	0.0191594	aroG	2100	No KO assigned	pseudogene
37Mic-D2v37Mic-D3	MUL_RS11180	2362367..2363959	4.1568	2.50485e-06	efpA; integral membrane efflux protein EfpA	2115	No KO assigned	efpA; integral membrane efflux protein EfpA
37Mic-D2v37O2-D2	MUL_RS11180	2362367..2363959	1.91923	0.030814	efpA; integral membrane efflux protein EfpA	2115	NO KO assigned
37Mic-D2vControl	MUL_RS11180	2362367..2363959	3.01753	4.1737e-05	integral membrane efflux protein EfpA	2115	No KO assigned
37Mic-D2v37Mic-D3	infB	2369174..2372011	2.12152	0.000635594	translation initiation factor IF-2 InfB	2122	Genetic Information Processing	Translation factors	information pathways
37Mic-D2vControl	infB	2369174..2372011	3.03337	3.50414e-07	translation initiation factor IF-2 InfB	2122	Genetic Information Processing	Translation factors	information pathways
37O2-D2vControl	infB	2369174..2372011	2.45948	9.46987e-05	translation initiation factor IF-2 InfB	2122	Genetic Information Processing	Translation factors	information pathways
37O2-D3v37O2-D2	infB	2369174..2372011	-2.12286	0.00165317	translation initiation factor IF-2 InfB	2122	Genetic Information Processing	Translation factors	information pathways
37Mic-D2v37Mic-D3	rbfA	2372024..2372551	4.52032	0.00667647	rbfA	2123	Genetic Information Processing	Ribosome biogenesis	ribosome-binding factor A
37Mic-D2vControl	rbfA	2372024..2372551	3.99385	0.00590378	rbfA	2123	Genetic Information Processing	Ribosome biogenesis	ribosome-binding factor A
37Mic-D2v37Mic-D3	MUL_RS11275	complement(2383259..2384971)	16.062	8.48875e-05	CocE/NonD family hydrolase	2134	No KO assigned	Uncharacterized protein	hydrolase
37Mic-D2vControl	MUL_RS11275	complement(2383259..2384971)	18.0981	2.63679e-05	CocE/NonD family hydrolase	2134	No KO assigned	Uncharacterized protein
37O2-D2vControl	MUL_RS11275	complement(2383259..2384971)	10.5859	0.00189919	CocE/NonD family hydrolase	2134	No KO assigned	CocE/NonD family hydrolase
37O2-D3v37O2-D2	MUL_RS11275	complement(2383259..2384971)	-7.25078	0.00403098	CocE/NonD family hydrolase	2134	Uncharacterized protein
37Mic-D2v37Mic-D3	MUL_RS11375	2402751..2403785	3.37838	0.0348655	nitronate monooxygenase	2153	Metabolism	Nitrogen metabolism	conserved hypothetical secreted protein
37Mic-D2vControl	MUL_RS11375	2402751..2403785	5.07194	0.00590378	nitronate monooxygenase	2153	Metabolism	Nitrogen metabolism	conserved hypothetical secreted protein
37Mic-D2vControl	ald	complement(2403862..2404977)	-4.48633	0.000110867	secreted L-alanine dehydrogenase Ald	2154	metabolism	Amino acid metabolism	Alanine, aspartate and glutamate metabolism
37Mic-D3vControl	ald	complement(2403862..2404977)	-2.78835	0.00910591	secreted L-alanine dehydrogenase Ald	2154	metabolism	Amino Acid metabolism	Alanine, aspartate and glutamate metabolism
37O2-D2vControl	ald	complement(2403862..2404977)	-3.06698	0.000613709	secreted L-alanine dehydrogenase Ald	2154	metabolism	Amino acid metabolism	Alanine, aspartate and glutamate metabolism
37O2-D3vControl	ald	complement(2403862..2404977)	-2.97735	0.00555527	secreted L-alanine dehydrogenase Ald	2154	metabolism	Alanine, aspartate and glutamate metabolism	Alanine, aspartate and glutamate metabolism
37Mic-D2v37Mic-D3	MUL_RS11390	2405636..2406100	3.7095	0.0450936		2156	No KO assigned	conserved protein
37Mic-D2v37Mic-D3	MUL_RS11395	2406205..2407122	6.59164	5.66542e-05	metal dependent hydrolase	2157	Uncharacterized protein
37Mic-D2vControl	MUL_RS11395	2406205..2407122	5.98764	2.36314e-05	metal dependent hydrolase	2157	No KO assigned	Uncharacterized protein
37Mic-D2v37Mic-D3	MUL_RS11400	2407128..2408887	3.06118	0.0338836	pseudo	2158	No KO assigned	pseudogene, ephD_1
37Mic-D2vControl	MUL_RS11400	2407128..2408887	4.31989	0.00528747	pseudo	2158	No KO assigned	pseudogene, ephD_1
37O2-D2vControl	MUL_RS11400	2407128..2408887	3.31365	0.0425782	pseudo	2158	No KO assigned	pseudogene, ephD_1
37Mic-D2v37Mic-D3	dapA	2436882..2437784	2.67486	0.026597	dihydrodipicolinate synthase DapA	2184	metabolism	Amino acid metabolism	Lysine biosynthesis
37Mic-D2v37Mic-D3	katG	2441305..2443536	2.75324	0.0208424	catalase-peroxidase-peroxynitritase T KatG	2190	metabolism	Amino acid metabolism	catalase-peroxidase-peroxynitritase T KatG
37Mic-D2vControl	MUL_RS11625	2455743..2457707	-4.34712	0.0471394		2200	No KO assigned	membrane-anchored serine/threonine-protein kinase
37Mic-D2v37Mic-D3	MUL_RS11650	complement(2462531..2463001)	18.0684	0.000968182	DIP1984 family proteib	2205	No KO assigned	Conserved Protein
37Mic-D2vControl	MUL_RS11650	complement(2462531..2463001)	8.4193	0.000229662	DIP1984 family proteib	2205	No KO assigned	Conserved Protein
37Mic-D2v37O2-D2	MUL_RS11795	2488814..2489263	1.52783	0.004674	molecular chaperone (small heat shock protein)	2232	Genetic Information Processing	Chaperones and folding catalysts
37Mic-D2v37Mic-D3	MUL_RS11800	2489690..2490417	5.0013	2.27233e-18	GTP cyclohydrolase I FolE_1	2233	metabolism	Metabolism of cofactors/vitamins
37Mic-D2v37O2-D2	MUL_RS11800	2489690..2490417	1.70794	0.001489	GTP cyclohydrolase I FolE_1	2233	metabolism	Metabolism of cofactors/vitamins
37Mic-D2vControl	MUL_RS11800	2489690..2490417	5.0887	3.19292e-20	GTP cyclohydrolase I FolE_1	2233	metabolism	Metabolism of cofactors/vitamins	Folate biosynthesis
37O2-D2vControl	MUL_RS11800	2489690..2490417	2.97944	1.35749e-08	GTP cyclohydrolase I FolE_1	2233	No KO assigned	Pseudogene
37O2-D3v37O2-D2	MUL_RS11800	2489690..2490417	-2.4319	4.99007e-06	pseudo	2233	No KO assigned	Pseudogene
37O2-D2vControl	MUL_RS11895	complement(2506676..2507518)	-5.07214	0.00576684	carbohydrate ABC transporter permease	2253	Signaling and Cellular Processes	Transporters (sugar transporters)	sugar ABC transporter
37O2-D3v37O2-D2	MUL_RS11895	complement(2506676..2507518)	5.45588	0.0038221	carbohydrate ABC transporter permease	2253	Signaling and Cellular Processes	Transporters (sugar transporters)	sugar ABC transporter
37Mic-D2vControl	MUL_RS11920	2511308..2512123	8.29104	0.0337927		2258	No KO assigned	conserved hypothetical membrane protein
37Mic-D2v37Mic-D3	MUL_RS11965	complement(2521288..2533863)	-1.67174	0.0388104	pks12	2266	metabolism	Lipid biosynthesis proteins
37Mic-D2v37Mic-D3	rbpA	2534710..2535045	3.39084	0.00146737		2268	No KO assigned	conserved hypothetical protein
37Mic-D2v37O2-D2	rbpA	2534710..2535045	2.71709	0.01033	rbpA	2268	NO KO assigned	conserved hypothetical protein
37Mic-D2vControl	rbpA	2534710..2535045	6.12032	1.75964e-05	NAD (P)/FAD-dependent oxidoreductase	2268	No KO assigned	conserved hypothetical protein
37Mic-D2vControl	MUL_RS11990	complement(2538005..2539609)	3.09358	0.00500157		2270	No KO assigned	conserved hypothetical protein
37Mic-D2v37Mic-D3	fxsA	complement(2539640..2540272)	3.80574	0.00120281	fxsA	2271	No KO assigned	Conserved hypothetical protein
37Mic-D2vControl	fxsA	complement(2539640..2540272)	9.23816	1.60926e-05	fxsA	2271	No KO assigned	Conserved hypothetical protein
37O2-D2vControl	fxsA	complement(2539640..2540272)	5.40356	0.00393592	fxsA	2271	No KO assigned	Conserved membrane protein
37Mic-D2vControl	MUL_RS12010	complement(2542931..2544622)	2.79305	0.0483466	threonine/serine exporter family protein	2274	No KO assigned	Conserved transmembrane protein
37O2-D3v37O2-D2	MUL_RS12010	complement(2542931..2544622)	-3.44651	0.0280489	threonine/serine exporter family protein	2274	No KO assigned	Conserved transmembrane protein
37Mic-D2vControl	cobG	2558891..2560000	6.49965	0.0246508	cobalamin biosynthesis protein	2288	metabolism	Metabolism of cofactors/vitamins	porphyrin metabolism
37Mic-D2v37Mic-D3	MUL_RS12190	2585051..2586019	3.52064	0.0395293	hypothetical	2312	No KO assigned	conserved hypothetical proetin	folate biosynthesis
37Mic-D2vControl	MUL_RS12190	2585051..2586019	3.1106	0.0412103	hypothetical	2312	No KO assigned	conserved hypothetical proetin
37O2-D3v37O2-D2	MUL_RS12235	complement(2599846..2600610)	-4.99547	0.0326386		2323	No KO assigned	Conserved membrane protein
37Mic-D2v37Mic-D3	arc	complement(2615204..2617033)	2.59294	0.00167764	proteasome-associated ATPase	2337	Genetic Information Processing	proteasome-associated ATPase	Folding, sorting and degradation
37Mic-D2v37O2-D2	arc	complement(2615204..2617033)	1.96867	0.038873	proteasome-associated ATPase	2337	Genetic Information Processing	proteasome-associated ATPase	Folding, sorting and degradation
37Mic-D2vControl	MUL_RS12460	complement(2652775..2653362)	10.7954	0.00132968		2364	No KO assigned	Conserved Protein
37Mic-D2vControl	MUL_RS12565	2671459..2671980	15.6408	0.0373281		2386	No KO assigned	conserved secretory protein
37Mic-D2v37Mic-D3	MUL_RS12570	complement(2672027..2672848)	26.2334	1.90688e-10	maleylpyruvate isomerase N-terminal domain containing protein	2387	No KO assigned	conserved hypothetical proetin
37Mic-D2v37O2-D2	MUL_RS12570	complement(2672027..2672848)	1.77503	0.032605	maleylpyruvate isomerase N-terminal domain containing protein	2387	No KO assigned	conserved hypothetical proetin
37Mic-D2vControl	MUL_RS12570	complement(2672027..2672848)	24.8066	6.66559e-12	maleylpyruvate isomerase N-terminal domain containing protein	2387	No KO assigned	conserved hypothetical proetin
37O2-D2vControl	MUL_RS12570	complement(2672027..2672848)	13.9753	7.46116e-08	maleylpyruvate isomerase N-terminal domain containing protein	2387	No KO assigned	conserved hypothetical proetin
37O2-D3v37O2-D2	MUL_RS12570	complement(2672027..2672848)	-12.6157	3.93188e-07	maleylpyruvate isomerase N-terminal domain containing protein	2387	No KO assigned	conserved hypothetical proetin
37Mic-D2vControl	MUL_RS12575	2672923..2673540	7.37117	0.000783819	PadR family transcriptional regulator	2388	No KO assigned	conserved hypothetical proetin
37O2-D2vControl	MUL_RS12575	2672923..2673540	5.25219	0.0117335	PadR family transcriptional regulator	2388	No KO assigned	conserved hypothetical proetin
37O2-D3v37O2-D2	MUL_RS12575	2672923..2673540	-3.40961	0.0436835	PadR family transcriptional regulator	2388	No KO assigned	conserved hypothetical proetin
37Mic-D2v37Mic-D3	MUL_RS12590	complement(2675246..2675944)	2.11154	0.0369249		2391	No KO assigned	conserved hypothetical membrane protein
37Mic-D2vControl	MUL_RS12590	complement(2675246..2675944)	3.18827	0.000736724		2391	No KO assigned	conserved hypothetical membrane protein
37Mic-D2v37Mic-D3	MUL_RS12725	2701017..2702018	4.94	0.0358631		2417	No KO assigned	conserved hypothetical protein
37Mic-D2vControl	MUL_RS12725	2701017..2702018	5.57617	0.0184978		2417	No KO assigned	conserved hypothetical protein
37Mic-D2v37Mic-D3	nuoF	2751428..2752774	-7.57483	0.0420002	nuoF	2464	metabolism	Energy Metabolism	NADH dehydrogenase I (chain F) NuoF (NADH-ubiquinone oxidoreductase chain F)
37Mic-D2v37Mic-D3	MUL_RS12985	2752771..2755188	-5.77993	0.00412198	nuoG	2465	metabolism	Energy Metabolism	Oxidative Phosphorylation
37Mic-D2vControl	MUL_RS12985	2752771..2755188	-4.22508	0.0270007	NADH dehydrogenase I (chain G) NuoG (NADH-ubiquinone oxidoreductase chain G)	2465	metabolism	Energy Metabolism	Oxidative phosphorylation
37Mic-D2v37Mic-D3	MUL_RS13075	2772324..2773460	8.72804	2.72203e-07	phosphotransferase family protein	2483	No KO assigned	conserved hypothetical proetin
37Mic-D2v37O2-D2	MUL_RS13075	2772324..2773460	1.93977	0.042641	phosphotransferase family protein	2483	No KO assigned	conserved hypothetical proetin
37Mic-D2vControl	MUL_RS13075	2772324..2773460	9.88219	3.25299e-08	phosphotransferase family protein	2483	No KO assigned	conserved hypothetical proetin
37O2-D2vControl	MUL_RS13075	2772324..2773460	5.09451	0.000473573	phosphotransferase family protein	2483	No KO assigned	conserved hypothetical proetin
37O2-D3v37O2-D2	MUL_RS13075	2772324..2773460	-4.14032	0.00233745	phosphotransferase family protein	2483	No KO assigned	conserved hypothetical proetin
37Mic-D2v37Mic-D3	MUL_RS13080	2773460..2774584	12.3203	5.1164e-06	hypothetical	2484	No KO assigned	conserved hypothetical proetin
37Mic-D2vControl	MUL_RS13080	2773460..2774584	6.41559	3.26703e-06	hypothetical	2484	No KO assigned	conserved hypothetical proetin
37O2-D2vControl	MUL_RS13080	2773460..2774584	4.64167	0.000327214	hypothetical	2484	No KO assigned	conserved hypothetical proetin
37O2-D3v37O2-D2	MUL_RS13080	2773460..2774584	-9.09751	0.000149754	hypothetical	2484	No KO assigned	conserved hypothetical proetin
37Mic-D2v37O2-D2	MUL_RS13100	complement(2779417..2780397)	4.05832	0.042641	hpx; non-heme haloperoxidase Hpx	2488	NO KO assigned
37Mic-D2v37Mic-D3	MUL_RS13195	2800481..2801899	2.20983	0.0400555		2507	No KO assigned	conserved hypothetical protein
37Mic-D2v37Mic-D3	MUL_RS13210	2803162..2804505	3.53864	0.000586562	AarF/UbiB family protein	2510	No KO assigned	ATP binding protein ABC transporter
37Mic-D2vControl	MUL_RS13210	2803162..2804505	6.17409	6.07062e-06	AarF/UbiB family protein	2510	No KO assigned	ATP binding protein ABC transporter
37O2-D2vControl	MUL_RS13210	2803162..2804505	3.99378	0.00206092	AarF/UbiB family protein	2510	No KO assigned	ATP binding protein ABC transporter
37Mic-D2v37Mic-D3	MUL_RS13215	complement(2804608..2804871)	8.50857	0.0338836	WhiB family transcriptional regulator	2511	Genetic Information Processing	Transcription factor	transcriptional regulatory protein Whib like WhiB7
37Mic-D2vControl	MUL_RS13215	complement(2804608..2804871)	4.92515	0.0348112	WhiB family transcriptional regulator	2511	Genetic Information Processing	Transcription factor	transcriptional regulatory protein Whib like WhiB7
37O2-D3v37O2-D2	MUL_RS13265	complement(2815203..2818508)	3.32301	0.0371559		2520	Genetic Information Processing	Replication and repair	ATP-dependent DNA helicase
37Mic-D2v37Mic-D3	MUL_RS13270	complement(2818505..2821678)	-3.96882	0.0428684		2521	No KO assigned	ATP-dependent DNA helicase
37Mic-D2v37Mic-D3	MUL_RS13295	complement(2824215..2825069)	-7.57483	0.0420002		2526	No KO assigned	conserved hypothetical proetin
37Mic-D2vControl	MUL_RS13330	2830591..2832144	2.44225	0.0394768	rhlE	2533	No KO assigned	rhlE; ATP-dependent RNA helicase RhlE
37Mic-D2v37Mic-D3	whiB1	2838205..2838459	1.66391	0.0325884	transcriptional regulatory protein Whib-like WhiB1	2541	Genetic Information Processing	Transcription factor
37Mic-D2vControl	whiB1	2838205..2838459	1.60878	0.0356069	transcriptional regulatory protein Whib-like WhiB1	2541	Genetic Information Processing	Transcription factor	WhiB family transcriptional regulator, redox-sensing transcriptional regulator
37Mic-D2v37Mic-D3	MUL_RS13395	complement(2840950..2841600)	10.7579	0.0131563	alternative RNA polymerase sigma-E factor (sigma-24) SigH (RpoE)	2545	Genetic Information Processing	Transcriptional machinery	Sigma factor
37Mic-D2v37Mic-D3	MUL_RS13475	complement(2859270..2859743)	6.5309	0.0260253		2562	No KO assigned	transcriptional regulatory protein
37Mic-D2vControl	MUL_RS13475	complement(2859270..2859743)	4.48879	0.028038		2562	No KO assigned	transcriptional regulatory protein
37Mic-D2v37Mic-D3	MUL_RS13480	2859832..2861013	5.76842	0.0420002	acetyl CoA C-acyltransferase	2563	metabolism	Fatty acid degradation	acetyl CoA acetyltransferase FadA6_4
37Mic-D2v37Mic-D3	MUL_RS13625	complement(2895351..2896480)	8.18582	1.44649e-05	pseudo	2596	No KO assigned	pseudogene, alkB
37Mic-D2vControl	MUL_RS13625	complement(2895351..2896480)	6.51834	7.29224e-06	pseudo	2596	No KO assigned	pseudogene, alkB
37O2-D2vControl	MUL_RS13625	complement(2895351..2896480)	3.67625	0.00744663	pseudo	2596	No KO assigned	pseudogene, alkB
37O2-D3v37O2-D2	MUL_RS13625	complement(2895351..2896480)	-15.876	0.00239099	pseudo	2596	No KO assigned	pseudogene, alkB
37Mic-D2v37Mic-D3	ctpC	2916873..2918981	6.76057	4.21328e-07	metal cation-transporting p-type ATPase C CtpC	2616	metabolism	cell wall and cell processes	Manganese-transporting P-type ATPase C; CtpC
37Mic-D2vControl	ctpC	2916873..2918981	3.55529	2.07872e-05	metal cation-transporting p-type ATPase C CtpC	2616	metabolism	cell wall and cell processes	Manganese-transporting P-type ATPase C; CtpC
37O2-D2vControl	ctpC	2916873..2918981	2.56821	0.00486469	metal cation-transporting p-type ATPase C CtpC	2616	metabolism	cell wall and cell processes	Manganese-transporting P-type ATPase C; CtpC
37O2-D3v37O2-D2	ctpC	2916873..2918981	-2.07509	0.0352257	metal cation-transporting p-type ATPase C CtpC	2616	metabolism	cell wall and cell processes	Manganese-transporting P-type ATPase C; CtpC
37Mic-D2vControl	MUL_RS13735	complement(2919025..2919726)	4.48879	0.028038	cation transporter	2617	No KO assigned	Conserved hypothetical membrane protein
37Mic-D2vControl	MUL_RS13830	2938940..2940733	2.59368	0.0287039	bifunctional protein acetyl-/propionyl-coenzyme a carboxylase (alpha chain) AccA3	2637	metabolism	Carbohydrate metabolism	Pyruvate metabolism
37O2-D2vControl	MUL_RS13830	2938940..2940733	2.56405	0.0321585	accA3	2637	metabolism	Fatty Acid biosynthesis	bifunctional protein acetyl-/propionyl-coenzyme a carboxylase (alpha chain) AccA3
37Mic-D2v37Mic-D3	MUL_RS13860	complement(2953173..2953484)	10.7579	0.0131563		2642	No KO assigned	Mycobacterial conserved protein, UsfY
37O2-D3v37O2-D2	MUL_RS13860	complement(2953173..2953484)	-15.1435	0.0457174		2642	No KO assigned	Mycobacterial conserved protein, UsfY
37Mic-D2v37Mic-D3	MUL_RS13865	complement(2953597..2953983)	6.91215	0.0198066		2643	No KO assigned	conserved hypothetical membrane protein
37Mic-D2vControl	MUL_RS13865	complement(2953597..2953983)	5.90168	0.0133311		2643	No KO assigned	conserved hypothetical membrane protein
37Mic-D2v37Mic-D3	MUL_RS13870	complement(2954063..2955412)	3.9864	0.000700038	L-lysine-epsilon aminotransferase Lat	2644	Metabolism	Amino acid related enzymes
37O2-D3v37O2-D2	MUL_RS13895	2959586..2964183	-2.18687	0.0438031	lhr	2649	No KO assigned	pseudogene
37Mic-D2vControl	MUL_RS14290	complement(3049487..3050215)	4.92515	0.0348112	3'(2'),5' bisphosphate nucleotidase CysQ	2730	metabolism	Sulfur metabolism	monophosphatase CysQ_1
37Mic-D2v37Mic-D3	MUL_RS14335	complement(3060048..3061193)	5.02016	0.00270974		2737	No KO assigned	PPE family protein
37Mic-D2v37Mic-D3	htpG	3068982..3070928	-3.02065	0.00530069	chaperone protein HtpG	2744	Genetic Information Processing	Chaperones and folding catalysts	virulence, detoxification, adaptation
37O2-D3v37O2-D2	htpG	3068982..3070928	2.37185	0.0180966	chaperone protein HtpG	2744	Genetic Information Processing	Chaperones and folding catalysts	virulence, detoxification, adaptation
37Mic-D2v37Mic-D3	MUL_RS14395	complement(3073220..3074440)	3.54107	0.000124371	alkane 1 monooxygenase	2749	metabolism	Lipid metabolism	transmembrane alkane 1-monooxygenase AlkB_1
37Mic-D2vControl	MUL_RS14395	complement(3073220..3074440)	3.12704	0.000183058	alkane 1 monooxygenase	2749	metabolism	Lipid metabolism	transmembrane alkane 1-monooxygenase AlkB_1
37Mic-D2v37Mic-D3	MUL_RS14460	complement(3085932..3086360)	2.49616	0.00148493		2763	No KO assigned	conserved protein
37Mic-D2vControl	MUL_RS14460	complement(3085932..3086360)	3.39547	1.58498e-05		2763	No KO assigned	conserved proetin
37Mic-D2v37Mic-D3	MUL_RS14475	complement(3088219..3089151)	20.4924	0.0208749	Class I Sam-dependent methyltransferase	2766	No KO assigned	O-methyltransferase
37Mic-D2vControl	MUL_RS14475	complement(3088219..3089151)	12.0796	0.00696889	Class I Sam-dependent methyltransferase	2766	No KO assigned	O-methyltransferase
37O2-D2vControl	MUL_RS14460	complement(3085932..3086360)	2.12468	0.0308705	Class I Sam-dependent methyltransferase	2766	No KO assigned	O-methyltransferase
37O2-D2vControl	MUL_RS14475	complement(3088219..3089151)	8.7844	0.0321585		2766	No KO assigned	O-methyltransferase
37Mic-D2v37Mic-D3	MUL_RS14480	3089265..3089681	5.76842	0.0420002		2767	No KO assigned	conserved hypothetical membrane protein
37Mic-D2vControl	MUL_RS11465	complement(2420532..2421519)	-4.50703	0.00864983		2770	No KO assigned	conserved hypothetical membrane protein
37Mic-D2vControl	MUL_RS14605	complement(3119869..3120700)	9.5539	0.0194614		2792	No KO assigned	conserved hypothetical protein
37Mic-D2vControl	MUL_RS14610	complement(3120805..3121371)	4.92515	0.0348112	TetR/AcrR family transcriptional regulator	2793	Genetic Information Processing	Translation factors	transcriptional reulatory protein
37Mic-D2v37Mic-D3	MUL_RS14615	3121486..3122331	9.26559	0.000627899	oxidoreductase	2794	No KO assigned	oxidoreductase
37Mic-D2vControl	MUL_RS14615	3121486..3122331	3.87981	0.00278293	oxidoreductase	2794	No KO assigned	oxidoreductase
37O2-D2vControl	MUL_RS14615	3121486..3122331	4.91934	0.000164656	oxidoreductase	2794	No KO assigned	oxidoreductase
37O2-D3v37O2-D2	MUL_RS14615	3121486..3122331	-6.93007	0.000131625	oxidoreductase	2794	No KO assigned	oxidoreductase
37Mic-D2v37Mic-D3	MUL_RS14635	3124478..3125914	9.07092	0.026597	amidase AmiC_1	2798	Metabolism	Amino acid metabolism	Arginine and proline metabolism
37Mic-D2vControl	MUL_RS14635	3124478..3125914	6.92922	0.0179809	amidase AmiC_1	2798	Metabolism	Amino acid metabolism	Arginine and proline metabolism
37Mic-D2vControl	MUL_RS14685	3133689..3135008	2.49866	0.0471521		2808	No KO assigned	conserved hypothetical membrane protein
37O2-D3v37O2-D2	MUL_RS14725	complement(3144578..3146622)	2.33455	0.0250303	pks6	2816	No KO assigned	pseudogene
37Mic-D2v37Mic-D3	MUL_RS14820	3164991..3165914	7.69208	9.4822e-16	cation diffusion facilitator family transporter	2837	Signaling and Cellular Processes	Transporters	efflux membrane protein
37Mic-D2v37O2-D2	MUL_RS14820	3164991..3165914	1.76217	0.004382	cation diffusion facilitator family transporter	2837	Signaling and Cellular Processes	Transporters	efflux membrane protein
37Mic-D2vControl	MUL_RS14820	3164991..3165914	5.15576	4.94614e-15	cation diffusion facilitator family transporter	2837	Signaling and Cellular Processes	Transporters	efflux membrane protein
37O2-D2vControl	MUL_RS14820	3164991..3165914	2.9258	4.66001e-06	cation diffusion facilitator family transporter	2837	Signaling and Cellular Processes	Transporters	efflux membrane protein
37O2-D3v37O2-D2	MUL_RS14820	3164991..3165914	-3.20948	3.3139e-06	cation diffusion facilitator family transporter	2837	Signaling and Cellular Processes	Transporters	efflux membrane protein
37Mic-D2v37Mic-D3	MUL_RS14825	complement(3165944..3166918)	4.52032	0.00667647		2838	No KO assigned	glycolipid sulfotransferase
37Mic-D2vControl	MUL_RS14825	complement(3165944..3166918)	3.27605	0.0141824		2838	No KO assigned	glycolipid sulfotransferase
37Mic-D2v37Mic-D3	MUL_RS15070	complement(3212458..3214977)	4.85355	0.00370349	FAD binding oxidoreductase	2889	No KO assigned	oxygenase
37Mic-D2vControl	MUL_RS15070	complement(3212458..3214977)	2.42705	0.0492452	FAD binding oxidoreductase	2889	No KO assigned	oxygenase
37Mic-D2v37Mic-D3	MUL_RS15075	complement(3215005..3216141)	11.4871	0.000957613	LLM class flavin dependent oxidoreductase	2890	No KO assigned	oxygenase
37Mic-D2vControl	MUL_RS15075	complement(3215005..3216141)	6.60686	0.000592358	LLM class flavin dependent oxidoreductase	2890	No KO assigned	oxygenase
37O2-D2vControl	MUL_RS15075	complement(3215005..3216141)	5.40356	0.00393592	LLM class flavin dependent oxidoreductase	2890	No KO assigned	oxygenase
37O2-D3v37O2-D2	MUL_RS15075	complement(3215005..3216141)	-3.67513	0.0178192	LLM class flavin dependent oxidoreductase	2890	No KO assigned	oxygenase
37Mic-D2v37Mic-D3	MUL_RS15135	3226070..3227057	-5.13417	0.0246424		2901	No KO assigned	transposase for IS2404
37Mic-D2v37Mic-D3	MUL_RS15215	complement(3238991..3240379)	-5.54319	0.0159609		2914	metabolism	metal-dependent hydrolase
37Mic-D2v37Mic-D3	MUL_RS15275	complement(3250941..3251408)	9.84234	0.000375528		2927	No KO assigned	conserved membrane protein
37Mic-D2vControl	MUL_RS15275	complement(3250941..3251408)	3.7815	0.00220399		2927	No KO assigned	conserved membrane protein
37Mic-D2v37Mic-D3	MUL_RS15310	3257024..3258604	8.51904	8.87376e-06	NAD (P)/FAD-dependent oxidoreductase	2934	No KO assigned	Enzyme	dehydrogenase
37Mic-D2vControl	MUL_RS15310	3257024..3258604	13.398	1.73649e-06	NAD (P)/FAD-dependent oxidoreductase	2934	No KO assigned	dehydrogenase
37O2-D2vControl	MUL_RS15310	3257024..3258604	8.86747	0.000168198	NAD (P)/FAD-dependent oxidoreductase	2934	No KO assigned	dehydrogenase
37O2-D3v37O2-D2	MUL_RS15310	3257024..3258604	-9.95714	0.000430032	NAD (P)/FAD-dependent oxidoreductase	2934	No KO assigned	dehydrogenase
37Mic-D2vControl	MUL_RS15515	3297433..3298041	5.64051	0.0460483	chorismate mutase	2974	Metabolism	Amino acid metabolism	conserved secreted protein
37Mic-D2v37Mic-D3	MUL_RS15540	3300510..3301826	4.18849	9.02709e-10	cytochrome P450	2979	No KO assigned	syp140A5, cytochrome P450 140A5 Cyp140A5
37Mic-D2vControl	MUL_RS15540	3300510..3301826	8.68222	2.36499e-14	cytochrome P450	2979	No KO assigned	syp140A5, cytochrome P450 140A5 Cyp140A5
37O2-D2vControl	MUL_RS15540	3300510..3301826	6.14467	7.06275e-10	cytochrome P450	2979	No KO assigned	syp140A5, cytochrome P450 140A5 Cyp140A5
37O2-D3v37O2-D2	MUL_RS15540	3300510..3301826	-2.63121	9.35209e-05	cytochrome P450	2979	No KO assigned	syp140A5, cytochrome P450 140A5 Cyp140A5
37Mic-D2vControl	MUL_RS15555	3303207..3304194	-3.78992	0.0481672	fadE17; acyl-CoA dehydrogenase FadE17	2982	No KO assigned	fadE17; acyl-CoA dehydrogenase FadE17
37Mic-D2v37Mic-D3	MUL_RS15635	3320333..3320920	2.23451	7.20593e-08	alkyl hydroperoxide reductase C protein AhpC	2999	Metabolism	Enzyme
37Mic-D2v37O2-D2	MUL_RS15635	3320333..3320920	1.52784	0.011139	alkyl hydroperoxide reductase C protein AhpC	2999	metabolism	Enzyme
37Mic-D2vControl	MUL_RS15635	3320333..3320920	2.31186	6.3617e-09	alkyl hydroperoxide reductase C protein AhpC	2999	metabolism	Enzyme
37O2-D2vControl	MUL_RS15635	3320333..3320920	1.51316	0.022177	ahpC	2999	No KO assigned	Alkyl hydroperoxide reductase C
37Mic-D2v37Mic-D3	MUL_RS15640	3320961..3321497	15.6166	6.982e-170	alkyl hydroperoxide reductase	3000	Metabolism	alkyl hydroperoxide reductase D protein AhpD	alkyl hydroperoxide reductase D protein AhpD
37Mic-D2v37O2-D2	MUL_RS15640	3320961..3321497	1.72152	1.25e-08	alkyl hydroperoxide reductase	3000	Metabolism	alkyl hydroperoxide reductase D protein AhpD	alkyl hydroperoxide reductase D protein AhpD
37Mic-D2vControl	MUL_RS15640	3320961..3321497	9.25203	1.9312e-131	alkyl hydroperoxide reductase	3000	Metabolism	alkyl hydroperoxide reductase D protein AhpD	alkyl hydroperoxide reductase D protein AhpD
37Mic-D3vControl	MUL_RS15640	3320961..3321497	-1.68791	8.61956e-05	alkyl hydroperoxide reductase	3000	Metabolism	alkyl hydroperoxide reductase D protein AhpD	alkyl hydroperoxide reductase D protein AhpD
37O2-D2vControl	MUL_RS15640	3320961..3321497	5.37434	6.81314e-74	alkyl hydroperoxide reductase	3000	Metabolism	alkyl hydroperoxide reductase D protein AhpD	alkyl hydroperoxide reductase D protein AhpD
37O2-D3v37O2-D2	MUL_RS15640	3320961..3321497	-7.67337	1.23332e-97	alkyl hydroperoxide reductase	3000	Metabolism	alkyl hydroperoxide reductase D protein AhpD	alkyl hydroperoxide reductase D protein AhpD
37Mic-D2v37Mic-D3	MUL_RS15645	3321508..3322860	4.2664	1.00304e-21	alpha-amylase family protein	3001	No KO assigned	treS_1; trehalose synthase TreS_1
37Mic-D2v37O2-D2	MUL_RS15645	3321508..3322860	1.60428	0.001561	alpha-amylase family protein	3001	No KO assigned	treS_1; trehalose synthase TreS_1
37Mic-D2vControl	MUL_RS15645	3321508..3322860	3.99076	6.04054e-22	alpha-amylase family protein	3001	No KO assigned	treS_1; trehalose synthase TreS_1
37O2-D2vControl	MUL_RS15645	3321508..3322860	2.48757	4.24559e-09	alpha-amylase family protein	3001	No KO assigned	treS_1; trehalose synthase TreS_1
37O2-D3v37O2-D2	MUL_RS15645	3321508..3322860	-2.05013	6.369e-06	alpha-amylase family protein	3001	No KO assigned	treS_1; trehalose synthase TreS_1
37O2-D3v37O2-D2	MUL_RS15650	3322976..3324220	3.54918	0.0164817	alpha hydroxy acid oxidizing protein	3002	Metabolism	Carbohydrate metabolism	L-lactate dehydrogenase (cytochrome) LldD2
37Mic-D2v37Mic-D3	lon	3324324..3326666	3.79253	2.80148e-12	Lon, ATP-dependent Lon protease	3003	metabolism	Peptidases and inhibitors	virulence, detoxification, adaptation
37Mic-D2vControl	lon	3324324..3326666	4.56051	2.06788e-15	Lon, ATP-dependent Lon protease	3003	metabolism	Peptidases and inhibitors	virulence, detoxification, adaptation
37O2-D2vControl	lon	3324324..3326666	4.33844	1.01467e-14	Lon, ATP-dependent Lon protease	3003	metabolism	Peptidases and inhibitors	virulence, detoxification, adaptation
37O2-D3v37O2-D2	lon	3324324..3326666	-1.79434	0.000957922	Lon, ATP-dependent Lon protease	3003	metabolism	Peptidases and inhibitors	virulence, detoxification, adaptation
37O2-D3vControl	lon	3324324..3326666	2.41785	0.00053363	Lon, ATP-dependent Lon protease	3003	metabolism	Peptidases and inhibitors	virulence, detoxification, adaptation
37Mic-D2v37Mic-D3	MUL_RS15660	3326771..3327160	5.22837	0.0271423		3004	No KO assigned	conserved protein
37Mic-D2vControl	MUL_RS15660	3326771..3327160	3.41784	0.047671		3004	No KO assigned	conserved protein
37Mic-D2v37Mic-D3	MUL_RS15715	complement(3340262..3341290)	6.09349	0.0115887	alcohol dehydrogenase AdhA	3015	metabolism	Carbohydrate metabolism	Glycolysis/gluconeogenesis
37Mic-D2v37Mic-D3	MUL_RS15770	3350490..3351875	3.08452	1.57353e-07	NADH dehydrogenase Ndh	3025	metabolism	Energy Metabolism	Oxidative phosphorylation
37Mic-D2v37O2-D2	MUL_RS15770	3350490..3351875	2.03145	0.000967	NADH dehydrogenase Ndh	3025	metabolism	Oxidative phosphorylation
37Mic-D2vControl	MUL_RS15770	3350490..3351875	3.35403	6.15195e-09	NADH dehydrogenase Ndh	3025	Metabolism	Energy metabolism	Oxidative phosphorylation
37Mic-D2v37Mic-D3	MUL_RS15810	3357177..3357593	2.36241	0.0425071		3033	No KO assigned	transcriptional regulatory protein
37O2-D3v37O2-D2	secA2	3365230..3367566	3.30576	0.0191625	secA2	3040	Genetic Information Processing	Folding, sorting and degradation	preprotein translocase subunit SecA
37Mic-D2v37Mic-D3	MUL_RS15980	complement(3401367..3402329)	16.2077	0.0388104	erg3	3066	No KO assigned	erg3; membrane-bound C-5 sterol desaturase Erg3
37Mic-D2vControl	MUL_RS15980	complement(3401367..3402329)	4.92515	0.0348112	erg3	3066	No KO assigned	membrane-bound C-5 sterol desaturase Erg3
37Mic-D2v37Mic-D3	MUL_RS16005	complement(3405897..3407303)	2.02835	0.001956		3071	No KO assigned	PPE family protein
37Mic-D2vControl	MUL_RS16005	complement(3405897..3407303)	2.14831	0.000436969		3071	No KO assigned	PPE family protein
37O2-D3v37O2-D2	eccA5	complement(3415250..3417082)	2.61185	0.0271737	eccA5	3077	No KO assigned	ESX Conserved Component
37Mic-D2v37Mic-D3	eccD_3	complement(3420004..3421515)	3.46189	1.08874e-08	eccD_3	3080	No KO assigned	ESX Conserved Component
37Mic-D2v37O2-D2	eccD_3	complement(3420004..3421515)	1.67072	0.018804	eccD_3	3080	NO KO assigned	ESX Conserved Component
37Mic-D2vControl	eccD_3	complement(3420004..3421515)	3.05672	3.03292e-08	eccD_3	3080	No KO assigned	ESX Conserved Component
37O2-D2vControl	eccD_3	complement(3420004..3421515)	1.82958	0.0164701	eccD_3	3080	No KO assigned	ESX Conserved Component
37O2-D3v37O2-D2	eccD_3	complement(3420004..3421515)	-1.97628	0.00816635	eccD_3	3080	No KO assigned	ESX Conserved Component
37Mic-D2v37Mic-D3	MUL_RS16055	complement(3421800..3422702)	2.75324	0.0208424		3081	No KO assigned	conserved protein
37Mic-D2vControl	MUL_RS16055	complement(3421800..3422702)	3.34129	0.00403652		3081	No KO assigned	Conserved Protein
37Mic-D2v37Mic-D3	MUL_RS16060	complement(3422791..3423075)	7.61403	8.87376e-06	WXG100 family type VII secretion target	3082	No KO assigned	esxN; EsaT-6 like protein EsxN
37Mic-D2vControl	MUL_RS16060	complement(3422791..3423075)	9.82726	1.27583e-06	WXG100 family type VII secretion target	3082	No KO assigned	Esat-6 like protein, EsxN
37O2-D2vControl	MUL_RS16060	complement(3422791..3423075)	6.52393	0.000212337	WXG100 family type VII secretion target	3082	No KO assigned	Esat-6 like protein, EsxN
37O2-D2vControl	MUL_RS16075	3424894..3425881	-4.7091	0.0486732		3085	No KO assigned	transposase for IS2404
37Mic-D2v37Mic-D3	MUL_RS16095	complement(3428174..3429430)	2.52879	0.0489476		3089	No KO assigned	PPE family protein
37Mic-D2vControl	MUL_RS16095	complement(3428174..3429430)	2.86574	0.0184978		3089	No KO assigned	PPE family protein
37Mic-D2v37Mic-D3	MUL_RS16110	complement(3431646..3435818)	2.10671	2.90139e-05		3092	No KO assigned	conserved FtsK/SpoIIIE family protein
37Mic-D2v37O2-D2	MUL_RS16110	complement(3431646..3435818)	1.70375	0.005537	conserved FtsK/SpoIIIE family protein	3092	NO KO assigned
37Mic-D2vControl	MUL_RS16110	complement(3431646..3435818)	1.6004	0.00830372		3092	No KO assigned	conserved FtsK/SpoIIIE family protein
37Mic-D2v37Mic-D3	eccB_3	complement(3435815..3437338)	3.95119	2.0434e-06	eccB_3	3093	No KO assigned	ESX Conserved Component
37Mic-D2vControl	eccB_3	complement(3435815..3437338)	3.0707	1.9106e-05	eccB_3	3093	No KO assigned	ESX Conserved Component
37Mic-D2v37Mic-D3	MUL_RS16410	3497062..3497577	10.3433	0.00185862		3148	No KO assigned	conserved membrane protein
37Mic-D2vControl	MUL_RS16410	3497062..3497577	17.1311	0.00112572		3148	No KO assigned	conserved membrane protein
37Mic-D2v37Mic-D3	MUL_RS16415	complement(3497610..3500243)	-3.19547	0.0125206	ATP binding cassette domain containing protein	3149	Signaling and Cellular Processes	ABC transporters	conserved transmembrate ATP transporter
37Mic-D2vControl	MUL_RS16415	complement(3497610..3500243)	-3.88648	0.00131023	ATP binding cassette domain containing protein	3149	Signaling and Cellular Processes	ABC transporters	conserved transmembrate ATP transporter
37O2-D2vControl	MUL_RS16415	complement(3497610..3500243)	-3.29079	0.00145933		3149	Signaling and Cellular Processes	ABC transporters	conserved transmembrane ATP-binding protein ABC transporter
37O2-D3v37O2-D2	MUL_RS16415	complement(3497610..3500243)	2.45955	0.0359931	ATP binding cassette domain containing protein	3149	Signaling and Cellular Processes	ABC transporters	conserved transmembrate ATP transporter
37O2-D2vControl	MUL_RS16455	complement(3507010..3507798)	5.30336	0.000139732	pseudo	3154	No KO assigned	dehydrogenase
37O2-D3v37O2-D2	MUL_RS16455	complement(3507010..3507798)	-11.7614	0.000112108	pseudo	3154	No KO assigned	Pseudogene
37Mic-D2v37Mic-D3	MUL_RS16505	3517792..3518920	2.72175	0.0356242	Pseudogene	3165	No KO assigned	pseudogene
37Mic-D2vControl	MUL_RS16505	3517792..3518920	2.86574	0.0184978	Pseudogene	3165	No KO assigned	pseudogene
37Mic-D2v37Mic-D3	MUL_RS16635	complement(3557527..3559083)	3.65742	0.0125964	succinate semialdehyde dehydrogenase NADP+	3190	Metabolism	Carbohydrate metabolism	succinate-semialdehyde dehydrogenase NADP+ dependent SsdH GabD2
37Mic-D2vControl	MUL_RS16635	complement(3557527..3559083)	9.15679	0.000630817	succinate semialdehyde dehydrogenase NADP+	3190	Metabolism	Carbohydrate metabolism	succinate-semialdehyde dehydrogenase NADP+ dependent SsdH GabD2
37O2-D2vControl	MUL_RS16635	complement(3557527..3559083)	6.774	0.0061653	succinate semialdehyde dehydrogenase NADP+	3190	Metabolism	Carbohydrate metabolism	succinate-semialdehyde dehydrogenase NADP+ dependent SsdH GabD2
37Mic-D2v37Mic-D3	MUL_RS16700	3572106..3572912	6.14966	0.0336705	transglutaminase like domain containing protein	3203	No KO assigned	conserved hypothetical proetin
37Mic-D2vControl	MUL_RS16700	3572106..3572912	4.22676	0.0385364	transglutaminase like domain containing protein	3203	No KO assigned	conserved hypothetical proetin
37Mic-D2vControl	pdxS	complement(3627568..3628521)	4.22676	0.0385364	pyridoxine biosynthesis protein, SnzP	3250	metabolism	Metabolism of cofactors/vitamins	Vitamin B6 metabolism
37Mic-D2v37Mic-D3	MUL_RS17020	complement(3639143..3639790)	8.05587	0.0085286		3263	No KO assigned	ranscriptional regulator
37Mic-D2vControl	MUL_RS17020	complement(3639143..3639790)	9.07708	0.00411166		3263	No KO assigned	transcriptional regulator
37Mic-D2v37Mic-D3	MUL_RS17025	complement(3639824..3640171)	15.1365	0.0450936	fdxA_1	3264	No KO assigned	fdxA_1; ferredoxin FdxA_1
37Mic-D2vControl	MUL_RS17025	complement(3639824..3640171)	6.07008	0.0332161	fdxA_1	3264	No KO assigned	fdxA_1; ferredoxin FdxA_1
37Mic-D2vControl	MUL_RS17105	3656884..3657540	3.4933	0.0275658	dedA	3280	No KO assigned	dedA; transmembrane protein DedA
37Mic-D2vControl	MUL_RS17165	3665315..3666302	6.92922	0.0179809		3291	No KO assigned	transposase for IS2404
37Mic-D2v37Mic-D3	MUL_RS17315	complement(3692791..3694704)	2.18468	8.75928e-06	1-deoxy-D-xylulose 5-phosphate synthase Dxs1	3319	metabolism	Metabolism of cofactors/vitamins	Thiamine metabolism
37Mic-D2vControl	MUL_RS17315	complement(3692791..3694704)	2.92918	6.81663e-10	1-deoxy-D-xylulose 5-phosphate synthase Dxs1	3319	metabolism	Metabolism of cofactors/vitamins	Thiamine metabolism
37O2-D2vControl	MUL_RS17315	complement(3692791..3694704)	2.04517	0.000212337	dxs1	3319	metabolism	Metabolism of cofactors/vitamins	thiamine metabolism
37Mic-D2v37Mic-D3	MUL_RS17375	complement(3705466..3706137)	4.70128	0.000577436		3331	No KO assigned	Conserved integral membrane alanine and leucine rich protein
37Mic-D2vControl	MUL_RS17375	complement(3705466..3706137)	3.14832	0.00291187		3331	No KO assigned	conserved integral membrane alanine and leucine rich protein
37Mic-D2v37Mic-D3	MUL_RS17380	complement(3706165..3706533)	4.17748	0.00370982	0B-fold nucleic acid binding domain containing protein	3332	No KO assigned	conserved hypothetical proetin
37Mic-D2vControl	MUL_RS17380	complement(3706165..3706533)	2.38165	0.0419766	0B-fold nucleic acid binding domain containing protein	3332	No KO assigned	conserved hypothetical proetin
37O2-D3v37O2-D2	MUL_RS17380	complement(3706165..3706533)	-3.40671	0.0135954	0B-fold nucleic acid binding domain containing protein	3332	No KO assigned	conserved hypothetical proetin
37Mic-D2v37Mic-D3	MUL_RS17390	complement(3707413..3708168)	2.75101	0.040904		3334	No KO assigned	conserved hypothetical protein
37Mic-D2vControl	MUL_RS17390	complement(3707413..3708168)	6.16831	0.00110383		3334	No KO assigned	conserved hypothetical protein
37Mic-D2vControl	dut	complement(3708165..3708629)	3.00593	0.021341	deoxyuridine 5'-triphosphate nucleotidohydrolase DutT	3335	metabolism	Nucleotide metabolism	Pyrimidine metabolism
37Mic-D2v37Mic-D3	MUL_RS17400	3708655..3709134	4.71518	5.17415e-06	DUF3093 domain containing protein	3336	No KO assigned	conserved hypothetical proetin
37Mic-D2vControl	MUL_RS17400	3708655..3709134	10.0294	2.58773e-08	DUF3093 domain containing protein	3336	No KO assigned	conserved hypothetical proetin
37O2-D2vControl	MUL_RS17400	3708655..3709134	7.57688	2.56537e-06	DUF3093 domain containing protein	3336	No KO assigned	conserved hypothetical proetin
37O2-D3v37O2-D2	MUL_RS17400	3708655..3709134	-10.1882	6.0618e-06	DUF3093 domain containing protein	3336	No KO assigned	conserved hypothetical proetin
37Mic-D2v37Mic-D3	MUL_RS17405	complement(3709139..3709441)	5.05273	0.000238595	DUF4193 domain containing protein	3337	No KO assigned	conserved hypothetical proetin
37Mic-D2vControl	MUL_RS17405	complement(3709139..3709441)	11.3017	1.1571e-05	DUF4193 domain containing protein	3337	No KO assigned	conserved hypothetical proetin
37O2-D2vControl	MUL_RS17405	complement(3709139..3709441)	6.65813	0.00208949	DUF4193 domain containing protein	3337	No KO assigned	conserved hypothetical proetin
37O2-D3v37O2-D2	MUL_RS17405	complement(3709139..3709441)	-3.0399	0.0325098	DUF4193 domain containing protein	3337	No KO assigned	conserved hypothetical proetin
37O2-D2vControl	MUL_RS17440	complement(3716295..3716675)	3.48954	0.0469292	DUF952 domain containing protein	3345	No KO assigned	conserved hypothetical proetin
37O2-D3v37O2-D2	MUL_RS17440	complement(3716295..3716675)	-3.66409	0.0449966	DUF952 domain containing protein	3345	No KO assigned	conserved hypothetical proetin
37Mic-D2v37Mic-D3	MUL_RS17445	3716802..3716987	2.94403	0.042227		3346	No KO assigned	conserved hypothetical protein
37Mic-D2vControl	MUL_RS17445	3716802..3716987	4.73742	0.00481729		3346	No KO assigned	conserved hypothetical protein
37Mic-D2v37Mic-D3	MUL_RS17450	3717053..3718027	2.59294	0.00167764	YihY/virulence factor BrkB family protein	3347	No KO assigned	conserved hypothetical proetin
37Mic-D2vControl	MUL_RS17450	3717053..3718027	7.54853	5.5955e-08	YihY/virulence factor BrkB family protein	3347	No KO assigned	conserved hypothetical proetin
37O2-D2vControl	MUL_RS17450	3717053..3718027	5.36297	2.14231e-05	YihY/virulence factor BrkB family protein	3347	No KO assigned	conserved hypothetical proetin
37O2-D3v37O2-D2	MUL_RS17450	3717053..3718027	-2.08294	0.0368016	YihY/virulence factor BrkB family protein	3347	No KO assigned	conserved hypothetical proetin
37Mic-D2v37Mic-D3	MUL_RS17465	3718906..3719877	10.3976	8.53612e-47	Sigma 70 family RNA polymerase sigma factor	3350	Genetic Information Processing	Transcriptional machinery	RNA polymerase sigma factor SigB
37Mic-D2v37O2-D2	MUL_RS17465	3718906..3719877	1.82973	1.13e-06	Sigma 70 family RNA polymerase sigma factor	3350	Genetic Information Processing	Transcriptional machinery	RNA polymerase sigma factor SigB
37Mic-D2vControl	MUL_RS17465	3718906..3719877	10.2391	8.00093e-51	Sigma 70 family RNA polymerase sigma factor	3350	Genetic Information Processing	Transcriptional machinery	RNA polymerase sigma factor SigB
37O2-D2vControl	MUL_RS17465	3718906..3719877	5.59597	9.72444e-27	Sigma 70 family RNA polymerase sigma factor	3350	Genetic Information Processing	Transcriptional machinery	RNA polymerase sigma factor SigB
37O2-D3v37O2-D2	MUL_RS17465	3718906..3719877	-5.11406	1.99507e-23	Sigma 70 family RNA polymerase sigma factor	3350	Genetic Information Processing	Transcriptional machinery	RNA polymerase sigma factor SigB
37Mic-D2v37Mic-D3	MUL_RS17470	3720029..3720721	3.90538	0.000211839	Metal dependent transcriptional regulator	3351	Genetic Information Processing	Transcription factor	iron-dependent repressor and activator IdeR
37Mic-D2vControl	MUL_RS17470	3720029..3720721	3.73237	0.000115863	Metal dependent transcriptional regulator	3351	Genetic Information Processing	Transcription factor	iron-dependent repressor and activator IdeR
37O2-D2vControl	MUL_RS17470	3720029..3720721	2.53883	0.0205251	Metal dependent transcriptional regulator	3351	Genetic Information Processing	Transcription factor	iron-dependent repressor and activator IdeR
37Mic-D2v37Mic-D3	MUL_RS17500	3725766..3726743	3.61532	0.000953906	Pac2 family proteib	3357	No KO assigned	conserved proetin
37Mic-D2vControl	MUL_RS17500	3725766..3726743	3.84342	0.000278451	Pac2 family proteib	3357	No KO assigned	conserved proetin
37O2-D2vControl	MUL_RS17500	3725766..3726743	3.01108	0.0061653	Pac2 family proteib	3357	No KO assigned	conserved proetin
37O2-D3v37O2-D2	MUL_RS17500	3725766..3726743	-2.28757	0.0436835	Pac2 family proteib	3357	No KO assigned	conserved proetin
37Mic-D2v37Mic-D3	MUL_RS17535	complement(3731325..3733628)	-3.73808	0.000956092	LGFP repeat containing protein	3364	No KO assigned	conserved transmembrane alanine and glycine rich protein
37O2-D3v37O2-D2	MUL_RS17535	complement(3731325..3733628)	3.11031	0.00154979	LGFP repeat containing protein	3364	No KO assigned	conserved transmembrane alanine and glycine rich protein
37Mic-D2v37Mic-D3	hflX	complement(3737813..3739327)	2.48069	0.0208424	GTP-binding protein HflX	3368	Genetic Information Processing	Ribosome biogenesis
37Mic-D2vControl	hflX	complement(3737813..3739327)	2.67947	0.00771857	GTP-binding protein HflX	3368	Genetic Information Processing	Ribosome biogenesis
37O2-D3v37O2-D2	MUL_RS17605	3746537..3747889	-2.76866	0.0284615		3376	No KO assigned	Conserved protein
37Mic-D2v37Mic-D3	MUL_RS17605	3746537..3747889	3.53336	0.00437035	nuclear transport factor 2 family protein	3384	Metabolism	Metabolism of terpenoids and polyketides	limonene-1,2 epoxide hydrolase
37Mic-D2vControl	MUL_RS17505	3726792..3727817	3.18638	0.00925478	nuclear transport factor 2 family protein	3384	Metabolism	Metabolism of terpenoids and polyketides	limonene-1,2 epoxide hydrolase
37Mic-D2v37Mic-D3	MUL_RS17650	complement(3754466..3755280)	3.60474	0.000293679	conserved hypothetical membrane protein	3385	No KO assigned	conserved hypothetical membrane protein
37Mic-D2v37O2-D2	MUL_RS17650	complement(3754466..3755280)	2.85985	0.003271	conserved hypothetical membrane protein	3385	NO KO assigned	conserved hypothetical membrane protein
37Mic-D2vControl	MUL_RS17650	complement(3754466..3755280)	9.11416	6.75809e-07	conserved hypothetical membrane protein	3385	No KO assigned	conserved hypothetical membrane protein
37Mic-D2v37Mic-D3	MUL_RS17655	complement(3755296..3756111)	3.01927	0.000312557	phage shock protein PspA	3386	No KO assigned	conserved 35kDA alanine rich protein
37Mic-D2vControl	MUL_RS17655	complement(3755296..3756111)	6.57505	9.09323e-08	phage shock protein PspA	3386	No KO assigned	conserved 35kDA alanine rich protein
37O2-D2vControl	MUL_RS17655	complement(3755296..3756111)	4.02056	0.000355106	phage shock protein PspA	3386	No KO assigned	conserved 35kDA alanine rich protein
37Mic-D2v37Mic-D3	MUL_RS17660	complement(3756272..3756598)	9.07495	5.47288e-09	helix-turn-helix domain-containing protein	3387	No KO assigned	transcriptional regulatory protein
37Mic-D2v37O2-D2	MUL_RS17660	complement(3756272..3756598)	2.57391	0.000967	helix-turn-helix domain-containing protein	3387	No KO assigned	transcriptional regulatory protein
37Mic-D2vControl	MUL_RS17660	complement(3756272..3756598)	16.0482	5.83048e-10	helix-turn-helix domain-containing protein	3387	No KO assigned	transcriptional regulatory protein
37O2-D2vControl	MUL_RS17660	complement(3756272..3756598)	6.23494	0.000347943	helix-turn-helix domain-containing protein	3387	No KO assigned	transcriptional regulatory protein
37O2-D3v37O2-D2	MUL_RS17660	complement(3756272..3756598)	-3.05153	0.012507	helix-turn-helix domain-containing protein	3387	No KO assigned	transcriptional regulatory protein
37Mic-D2v37Mic-D3	MUL_RS17730	3768452..3769930	3.39739	0.0225578	cytochrome P450	3402	No KO assigned	cytochrome P450 136A2 Cyp136A2
37O2-D3v37O2-D2	MUL_RS17730	3768452..3769930	-4.45271	0.00763851	cytochrome P450	3402	No KO assigned	cytochrome P450 136A2 Cyp136A2
37Mic-D2vControl	MUL_RS17780	complement(3778248..3780413)	1.84029	0.0159172	acyl-CoA dehydrogenase FadE22	3411	Metabolism	acyl-CoA dehydrogenase FadE22
37Mic-D2v37Mic-D3	MUL_RS17785	complement(3780524..3781282)	4.65162	0.0461797		3412	No KO assigned	short-chain type dehydrogenase/reductase
37Mic-D2v37Mic-D3	MUL_RS17840	3792915..3794453	2.51812	0.0420002	chaperone protein DnaK1	3422	Genetic Information Processing	Folding, sorting and degradation	chaperone protein DnaK1
37Mic-D2vControl	MUL_RS17840	3792915..3794453	3.28874	0.0067321	chaperone protein DnaK1	3422	Genetic Information Processing	Folding, sorting and degradation	chaperone protein DnaK1
37Mic-D2vControl	MUL_RS18025	3834732..3836543	2.87935	0.00403652		3457	No KO assigned	hydrolase
37Mic-D2v37Mic-D3	MUL_RS18220	complement(3872117..3872911)	-4.79205	0.0154575	Wag31	3493	No KO assigned	conserved secreted antigen Wag31	DivIVA domain containing protein
37O2-D2vControl	MUL_RS18220	complement(3872117..3872911)	-6.82056	0.02158	Wag31	3493	No KO assigned	conserved secreted antigen Wag31	DivIVA domain containing protein
37O2-D3v37O2-D2	MUL_RS18220	complement(3872117..3872911)	7.57061	0.0128926	Wag31	3493	No KO assigned	conserved secreted antigen Wag31	DivIVA domain containing protein
37Mic-D2v37Mic-D3	MUL_RS18230	complement(3873636..3874307)	-5.33868	0.0200291	SepF	3495	Genetic Information Processing	conserved hypothetical proetin	cell division inhibitor SepF
37O2-D2vControl	MUL_RS18295	complement(3890728..3892803)	-2.97177	0.0310739	PbpB	3508	metabolism	Glycan biosynthesis and metabolism-peptidoglycan biosynthesis	penicillin-binding membrane protein PbpB
37O2-D3v37O2-D2	MUL_RS18295	complement(3890728..3892803)	3.39618	0.0110161	PbpB	3508	metabolism	Glycan biosynthesis and metabolism-peptidoglycan biosynthesis	penicillin-binding membrane protein PbpB
37Mic-D2v37Mic-D3	MUL_RS18315	complement(3896097..3896501)	2.46601	0.0133181	DUF3040 domain containing protein	3512	No KO assigned	conserved hypothetical proetin
37Mic-D2vControl	MUL_RS18315	complement(3896097..3896501)	2.47529	0.00830372	DUF3040 domain containing protein	3512	No KO assigned	conserved hypothetical proetin
37O2-D3v37O2-D2	MUL_RS18315	complement(3896097..3896501)	-2.20262	0.0455027	DUF3040 domain containing protein	3512	No KO assigned	conserved hypothetical proetin
37Mic-D2v37Mic-D3	MUL_RS18445	complement(3923437..3924168)	4.2574	0.000293365	1-acylglycerol-3-phosphate O-acyltransferase	3537	Metabolism	Lipid metabolism	Glycerolipid metabolism
37Mic-D2v37O2-D2	MUL_RS18445	complement(3923437..3924168)	2.18431	0.042641	1-acylglycerol-3-phosphate O-acyltransferase	3537	metabolism	Glycolipid metabolism
37Mic-D2vControl	MUL_RS18445	complement(3923437..3924168)	5.69108	1.96406e-05	1-acylglycerol-3-phosphate O-acyltransferase	3537	Metabolism	Lipid metabolism	Glycerolipid metabolism
37O2-D3v37O2-D2	MUL_RS18485	complement(3931010..3932176)	2.05324	0.0326386	conserved hypothetical secreted protein	3545	metabolism	Peptidases and inhibitors	conserved hypothetical secreted protein
37O2-D3v37O2-D2	MUL_RS18530	3938891..3940576	1.80956	0.030332	qcrB	3553	metabolism	Energy Metabolism	ubiquinol-cytochrome C reductase QcrB
37O2-D3v37O2-D2	MUL_RS18540	complement(3941660..3942607)	3.87758	0.0358985	mmps3	3555	No KO assigned	conserved membrane protein MmpS3	probable transport accessory protein
37Mic-D2v37Mic-D3	MUL_RS18550	complement(3943218..3944321)	-3.43284	0.0154558	ctaC	3557	metabolism	Energy Metabolism	transmembrane cytochrome C oxidase (subunit II) CtaC
37Mic-D2vControl	MUL_RS18550	complement(3943218..3944321)	-3.4337	0.012231	ctac	3557	metabolism	Energy Metabolism	transmembrane cytochrome C oxidase (subunit II) CtaC
37O2-D2vControl	MUL_RS18550	complement(3943218..3944321)	-2.53266	0.0341488	ctaC	3557	metabolism	Energy metabolism	transmembrane cytochrome C oxidase (subunit II) CtaC
37O2-D3v37O2-D2	pdhA	complement(4213849..4214940)	-3.81581	0.0359931	pdhA	3557	metabolism	Carbohydrate metabolism	pyruvate dehydrogenase E1 component (alpha subunit) PdhA
37Mic-D2v37Mic-D3	MUL_RS18560	complement(3946725..3947699)	4.35371	0.00914751	cbhk	3559	Metabolism	Nucleotide Metabolism	carbohydrate kinase CbhK
37Mic-D2vControl	MUL_RS18560	complement(3946725..3947699)	4.31989	0.00528747	cbhk	3559	Metabolism	Nucleotide metabolism	carbohydrate kinase CbhK
37Mic-D2v37Mic-D3	MUL_RS18570	complement(3948620..3948976)	3.89607	0.000926828	iron sulfur cluster assembly accessory protein	3561	No KO assigned	conserved proetin
37Mic-D2vControl	MUL_RS18570	complement(3948620..3948976)	3.59348	0.00074016	iron sulfur cluster assembly accessory protein	3561	No KO assigned	conserved proetin
37O2-D2vControl	MUL_RS18570	complement(3948620..3948976)	3.07494	0.00503133	iron sulfur cluster assembly accessory protein	3561	No KO assigned	conserved proetin
37O2-D3v37O2-D2	MUL_RS18570	complement(3948620..3948976)	-5.50413	0.000529505	iron sulfur cluster assembly accessory protein	3561	No KO assigned	conserved proetin
37Mic-D2v37Mic-D3	MUL_RS18610	complement(3956476..3957582)	5.81651	1.6993e-07	ilvE	3570	metabolism	Amino acid metabolism	Cysteine and methionine metabolism
37Mic-D2vControl	MUL_RS18610	complement(3956476..3957582)	4.06957	1.20124e-06	ilvE	3570	metabolism	Amino acid metabolism	Cysteine and methionine metabolism
37O2-D2vControl	MUL_RS18610	complement(3956476..3957582)	2.56821	0.00486469	ilvE	3570	metabolism	Amino acid metabolism	Cysteine and methionine metabolism
37O2-D3v37O2-D2	MUL_RS18610	complement(3956476..3957582)	-3.3354	0.000909161	ilvE	3570	metabolism	Amino acid metabolism	Cysteine and methionine metabolism
37Mic-D2v37Mic-D3	thiC	complement(3994189..3995829)	5.45054	3.6554e-05	thiC	3600	metabolism	Metabolism of cofactors/vitamins	Thiamine metabolism
37Mic-D2vControl	thiC	complement(3994189..3995829)	2.97066	0.00119423	thiC	3600	metabolism	Metabolism of cofactors/vitamins	Thiamine metabolism
37Mic-D2v37Mic-D3	MUL_RS18925	complement(4028892..4029402)	7.94623	0.0418934	Pseudogene, cfp2	3631	No KO assigned	pseudogene; cfp2
37Mic-D2vControl	MUL_RS18925	complement(4028892..4029402)	4.59964	0.0490895	Pseudogene, cfp2	3631	No KO assigned	pseudogene; cfp2
37Mic-D2v37Mic-D3	MUL_RS18980	4052359..4053354	2.19131	0.00641691	mbtJ	3642	No KO assigned	mbtJ; acetyl hydrolase MbtJ
37O2-D3vControl	MUL_RS18995	4055167..4055880	-5.17464	0.0198197	pseudogene	3644	No KO assigned	pseudogene
37Mic-D2v37Mic-D3	MUL_RS19000	complement(4055912..4056928)	-4.13724	3.22426e-05	desA1_1	3646	metabolism	Lipid metabolism	Fatty acid biosynthesis
37Mic-D2vControl	MUL_RS19000	complement(4055912..4056928)	-7.38405	7.01413e-11	desA1_1	3646	metabolism	Lipid metabolism	Fatty acid biosynthesis
37Mic-D3vControl	MUL_RS19000	complement(4055912..4056928)	-1.78478	0.021544	desA1_1	3646	metabolism	Lipid metabolism	Fatty acid biosynthesis
37O2-D2vControl	MUL_RS19000	complement(4055912..4056928)	-7.23377	3.07928e-13	desA1_1	3646	metabolism	Lipid metabolism	Fatty acid biosynthesis
37O2-D3v37O2-D2	MUL_RS19000	complement(4055912..4056928)	2.52155	0.0118247	desA1_1	3646	metabolism	Lipid metabolism	Fatty acid biosynthesis
37O2-D3vControl	MUL_RS19000	complement(4055912..4056928)	-2.86878	4.68143e-06	desA1_1	3646	metabolism	Lipid metabolism	Fatty acid biosynthesis
37Mic-D2v37Mic-D3	MUL_RS19035	4063107..4064774	4.38454	0.000669417	nitrite/sulfite reductase	3652	metabolism	Energy metabolism-sulfur metabolism	ferredoxin-dependent nitrite reductase, NirA_2
37Mic-D2vControl	MUL_RS19035	4063107..4064774	3.42684	0.00134512	nitrite/sulfite reductase	3652	metabolism	Energy metabolism-sulfur metabolism	ferredoxin-dependent nitrite reductase, NirA_2
37O2-D2vControl	MUL_RS19035	4063107..4064774	2.75563	0.0169542	nirA_2	3652	metabolism	Energy metabolism-sulfur metabolism	ferredoxin-dependent nitrite reductase, NirA_2
37Mic-D2v37Mic-D3	MUL_RS19090	4076135..4078201	2.24517	0.0492598	conserved hypothetical glycosyl hydrolase	3664	Metabolism	Carbohydrate metabolism	Starch and sucrose metabolism
37Mic-D2vControl	MUL_RS19090	4076135..4078201	2.67864	0.011439	conserved hypothetical glycosyl hydrolase	3664	Metabolism	Carbohydrate metabolism	Starch and sucrose metabolism
37Mic-D2v37Mic-D3	rpsT	4090381..4090644	-18.0108	0.0262139	rpsT	3676	Genetic Information Processing	Translation
37Mic-D2v37Mic-D3	MUL_RS19315	4131788..4132426	4.20423	0.0400555	transcriptional regulatory protein (AcrR family)	3708	Genetic Information Processing	Transcription factor	TetR/AcrR family transcriptional regulator, ethionamide resistance regulator
37O2-D3v37O2-D2	MUL_RS19375	complement(4149644..4150240)	3.29419	0.0100977	DUF937 domain containing protein	3721	No KO assigned	conserved hypothetical protein
37Mic-D2v37Mic-D3	MUL_RS19380	complement(4150348..4151604)	1.93245	0.000914731		3722	No KO assigned	conserved membrane protein
37Mic-D2vControl	MUL_RS19380	complement(4150348..4151604)	1.88343	0.000834175	methoxy mycolic acid synthase 5 MmaA5	3722	No KO assigned	conserved membrane protein
37O2-D3v37O2-D2	MUL_RS19390	complement(4152947..4153552)	-2.48332	0.0352675	mobA	3724	metabolism	Metabolism of cofactors/vitamins	molybdopterin-guanine dinucleotide biosynthesis protein a MobA
37Mic-D2vControl	clpP2	complement(4161947..4162582)	3.25781	0.0304477	ATP-dependent CLP protease proteolytic subunit 2 ClpP2	3730	metabolism	Peptidases and inhibitors	Serine endopeptidases
37Mic-D2vControl	MUL_RS19470	complement(4169702..4170324)	5.90168	0.0133311	pseudogene	3740	No KO assigned	pseudogene
37O2-D2vControl	MUL_RS19470	complement(4169702..4170324)	5.77599	0.0173092	pseudogene	3740	No KO assigned	pseudogene
37O2-D3v37O2-D2	MUL_RS19485	complement(4174569..4175036)	3.70221	0.0455027		3743	No KO assigned	Conserved hypothetical protein
37Mic-D2v37Mic-D3	MUL_RS19585	complement(4198700..4201070)	-3.11958	0.0154632	Pseudogene; pslb2	3763	No KO assigned	psdudogene, PlsB2
37Mic-D2v37Mic-D3	MUL_RS19595	complement(4202989..4204470)	2.31231	0.026597	diacylglycerol O-acyltransferase / wax synthase	3765	Metabolism	Lipid metabolism	Glycerolipid metabolism
37O2-D3v37O2-D2	MUL_RS19635	complement(4211626..4212795)	-4.76994	0.0399199	pdhC	3773	metabolism	Carbohydrate metabolism	dihydrolipoamide S-acetyltransferase E2 component PdhC
37Mic-D2v37Mic-D3	bkdB	complement(4212792..4213838)	4.43612	0.0312031	pyruvate dehydrogenase E1 component (beta subunit) PdhB	3774	metabolism	Carbohydrate metabolism	Propanoate metabolism
37O2-D3v37O2-D2	bkdB	complement(4212792..4213838)	-6.00503	0.0352257	pyruvate dehydrogenase E1 component (beta subunit) PdhB	3774	metabolism	Carbohydrate metabolism	Propanoate metabolism
37Mic-D2v37Mic-D3	MUL_RS19810	4246971..4247855	4.79939	5.14478e-05	acyltransferase family protein	3808	No KO assigned	conserved hypothetical proetin
37Mic-D2vControl	MUL_RS19810	4246971..4247855	3.93826	7.35097e-05	acyltransferase family protein	3808	No KO assigned	conserved hypothetical proetin
37Mic-D2v37Mic-D3	MUL_RS19855	complement(4256315..4265527)	1.89694	2.427e-05	fas	3818	Metabolism	Lipid metabolism	Fatty acid biosynthesis
37Mic-D2vControl	MUL_RS19855	complement(4256315..4265527)	2.03186	1.18514e-06	fas	3818	metabolism	Lipid metabolism	Fatty acid biosynthesis
37O2-D2vControl	MUL_RS19855	complement(4256315..4265527)	1.55755	0.00823604	fas	3818	metabolism	Fatty Acid biosynthesis	fatty acid synthase Fas
37O2-D3v37O2-D2	MUL_RS19855	complement(4256315..4265527)	-1.80908	0.000397492	fas	3818	metabolism	Fatty acid biosynthesis	fatty acid synthase Fas
37Mic-D2vControl	MUL_RS19865	complement(4266041..4266763)	3.55222	0.0159542		3819	No KO assigned	conserved hypothetical secreted protein
37O2-D3v37O2-D2	MUL_RS19875	4268274..4269764	-7.49512	0.0130695	pseudogene	3821	No KO assigned	pseudogene
37O2-D2vControl	MUL_RS20055	complement(4311201..4312188)	-5.64493	0.0185418	pseudogene	3856	No KO assigned	pseudogene
37O2-D3v37O2-D2	MUL_RS20055	complement(4311201..4312188)	5.48645	0.0217529	pseudogene	3856	No KO assigned	pseudogene
37Mic-D2vControl	MUL_RS20095	4319609..4321105	7.3588	0.0131243	accD4_2	3864	No KO assigned	accD4_2; propionyl-CoA carboxylase beta chain 4 AccD4_2
37Mic-D2vControl	MUL_RS20260	complement(4353960..4355182)	3.4933	0.0275658	pseudogene	3897	No KO assigned	pseudogene
37O2-D2vControl	MUL_RS20395	4380492..4381949	-4.02981	0.0029825	mc3ef_1	3923	Environmental Informational Processing	ABC transporters	phospholipid/cholesterol/gamma-HCH transport system substrate-binding protein
37O2-D3v37O2-D2	MUL_RS20395	4380492..4381949	3.62453	0.00942878	mc3ef_1	3923	Environmental Informational Processing	ABC transporters	phospholipid/cholesterol/gamma-HCH transport system substrate-binding protein
37Mic-D2v37Mic-D3	mce	4399991..4400458	3.19027	5.14478e-05	glyoxalase, GloA_1	3939	metabolism	Carbohydrate metabolism	Glyoxylate and dicarboxylate metabolism
37Mic-D2v37O2-D2	mce	4399991..4400458	2.29351	0.004674	glyoxalase, GloA_1	3939	metabolism	Carbohydrate metabolism	Glyoxylate and dicarboxylate metabolism
37Mic-D2vControl	mce	4399991..4400458	1.9083	0.017995	glyoxalase, GloA_1	3939	metabolism	Carbohydrate metabolism	Glyoxylate and dicarboxylate metabolism
37Mic-D2v37Mic-D3	MUL_RS20515	4407773..4409260	-14.6708	2.47488e-07	alkA	3945	Genetic Information Processing	Replication and repair-base excision repair	AraC family transcriptional regulator, regulatory protein of adaptative response / DNA-3-methyladenine glycosylase
37Mic-D2vControl	MUL_RS20515	4407773..4409260	-13.2183	6.75809e-07	alkA	3945	Genetic Information Processing	Replication and repair-base excision repair	AraC family transcriptional regulator, regulatory protein of adaptative response / DNA-3-methyladenine glycosylase
37O2-D2vControl	MUL_RS20515	4407773..4409260	-5.159	1.24202e-07	alkA	3945	Genetic Information Processing	Replication and repair-base excision repair	AraC family transcriptional regulator, regulatory protein of adaptative response / DNA-3-methyladenine glycosylase
37O2-D3v37O2-D2	MUL_RS20515	4407773..4409260	5.16365	2.08642e-07	alkA	3945	Genetic Information Processing	Replication and repair-base excision repair	AraC family transcriptional regulator, regulatory protein of adaptative response / DNA-3-methyladenine glycosylase
37Mic-D2v37Mic-D3	MUL_RS20520	4409257..4409775	-4.92843	0.000203642	ogt	3946	Genetic Information Processing	DNA repair and recombinant proteins	methylated-DNA--protein-cysteine methyltransferase Ogt
37Mic-D2vControl	rrf	complement(4409818..4409931)	1.49732	7.55805e-05	rrf	3947	Genetic Information Processing	Translation	Ribosome
37O2-D3vControl	rrf	complement(4409818..4409931)	1.62621	5.52746e-06	rrf	3947	Genetic Information Processing	Translation factors	Ribosomal RNA 5S
37Mic-D2v37Mic-D3	MUL_RS20530	complement(4410023..4413128)	1.57161	4.43011e-07	rrl; Ribosomal RNA 23S	3948	Genetic Information Processing	Translation	Ribosome
37Mic-D2v37Mic-D3	murA	complement(4415229..4416482)	2.75579	0.00492138	UDP-N-acetylglucosamine 1-carboxyvinyltransferase MurA	3950	metabolism	Carbohydrate metabolism	Amino sugar and nucleotide sugar metabolism
37Mic-D2vControl	murA	complement(4415229..4416482)	3.12467	0.000970324	UDP-N-acetylglucosamine 1-carboxyvinyltransferase MurA	3950	metabolism	Carbohydrate metabolism	Amino sugar and nucleotide sugar metabolism
37Mic-D2v37Mic-D3	MUL_RS20545	4416553..4417146	2.6725	0.011314	cobalamin adenosyltransferase	3951	metabolism	Metabolism of cofactors/vitamins	Porphyrin metabolism
37Mic-D2v37Mic-D3	rpmE	complement(4429927..4430172)	3.02331	0.00586324	rpmE	3966	Genetic Information Processing	Translation	Ribosome
37Mic-D2vControl	rpmE	complement(4429927..4430172)	3.42684	0.00134512	rpmE	3966	Genetic Information Processing	Translation	Ribosome
37Mic-D2v37Mic-D3	MUL_RS20695	complement(4444575..4445447)	15.6807	0.000102946	haloalkane dehalogenase	3979	metabolism	Xenobiotics biodegradation and metabolism	haloalkane dehalogenase DhaA
37Mic-D2vControl	MUL_RS20695	complement(4444575..4445447)	6.79969	3.66852e-05	haloalkane dehalogenase	3979	metabolism	Xenobiotics biodegradation and metabolism	haloalkane dehalogenase DhaA
37O2-D2vControl	MUL_RS20695	complement(4444575..4445447)	4.96098	0.00147646	haloalkane dehalogenase	3979	metabolism	Xenobiotics biodegradation and metabolism	haloalkane dehalogenase DhaA
37O2-D3v37O2-D2	MUL_RS20695	complement(4444575..4445447)	-2.99726	0.0191625	dhaA	3979	metabolism	Xenobiotics biodegradation and metabolism	haloalkane dehalogenase DhaA
37Mic-D2v37Mic-D3	MUL_RS20700	complement(4445498..4447288)	4.40078	0.00428549	peptidase S15	3980	No KO assigned	Uncharacterized protein	peptidase S15
37Mic-D2vControl	MUL_RS20700	complement(4445498..4447288)	3.08403	0.0125681	CocE/NonD family hydrolase	3980	No KO assigned	Uncharacterized protein	peptidase S15
37Mic-D2v37Mic-D3	cysC	complement(4460347..4462197)	3.41263	0.0146601	bifunctional enzyme CysN/CysC: sulfate adenyltransferase (subunit 1) + adenylylsulfate kinase	3995	metabolism	Energy Metabolism	Sulfur metabolism
37O2-D3v37O2-D2	cysD	complement(4462197..4463144)	-4.01814	0.0462966	sulfate adenylyltransferase subunit 2 CysD	3996	metabolism	Energy Metabolism	sulfate adenylyltransferase subunit 2 CysD
37Mic-D2v37Mic-D3	MUL_RS20920	4493352..4494200	3.99705	5.4605e-05	cite_1	4021	Metabolism	Carbohydrate metabolism	C5-Branched dibasic acid metabolism
37Mic-D2v37O2-D2	MUL_RS20920	4493352..4494200	2.20617	0.018683	cite_1	4021	metabolism	Carbohydrate metabolism	C5-Branched dibasic acid metabolism
37Mic-D2vControl	MUL_RS20920	4493352..4494200	2.33839	0.00528747	cite_1	4021	Metabolism	Carbohydrate metabolism	C5-Branched dibasic acid metabolism
37Mic-D2v37Mic-D3	MUL_RS20930	4494715..4496052	2.86798	0.00289458	conserved dehydratase	4022	Metabolism	Carbohydrate metabolism	C5-Branched dibasic acid metabolism
37Mic-D2v37O2-D2	MUL_RS20930	4494715..4496052	2.07486	0.046855	itaconyl-CoA hydratase	4022	metabolism	Carbohydrate metabolism	C5-Branched dibasic acid metabolism
37O2-D3v37O2-D2	MUL_RS21100	complement(4526808..4528238)	5.25878	0.0118247	mce4D	4059	Environmental Informational Processing	ABC transporters	phospholipid/cholesterol/gamma-HCH transport system substrate-binding protein
37O2-D3v37O2-D2	MUL_RS21105	complement(4528238..4529299)	6.54345	0.0261127	mce4C	4060	Environmental Informational Processing	ABC transporters	phospholipid/cholesterol/gamma-HCH transport system substrate-binding protein
37Mic-D2v37Mic-D3	MUL_RS21120	complement(4531559..4532401)	-2.39627	0.0209094	yrbE4B	4063	Environmental Informational Processing	ABC transporters	phospholipid/cholesterol/gamma-HCH transport system permease protein
37O2-D2vControl	MUL_RS21120	complement(4531559..4532401)	-2.55992	0.0145624	yrbE4B	4063	Environmental Informational Processing	ABC transporters	phospholipid/cholesterol/gamma-HCH transport system permease protein
37O2-D3v37O2-D2	MUL_RS21120	complement(4531559..4532401)	2.89621	0.00389666	yrbE4B	4063	Environmental Informational Processing	ABC transporters	phospholipid/cholesterol/gamma-HCH transport system permease protein
37Mic-D2v37Mic-D3	MUL_RS21130	complement(4533437..4534348)	2.73446	0.0085856		4065	No KO assigned	short-chain type dehydrogenase/reductase
37Mic-D2v37Mic-D3	MUL_RS21140	4534843..4536021	5.02016	0.00270974	fadE26	4067	Metabolism	metabolism	3-oxocholest-4-en-26-oyl-CoA dehydrogenase alpha subunit
37Mic-D2vControl	MUL_RS21140	4534843..4536021	7.89523	0.000432085	fadE26	4067	Metabolism	metabolism	3-oxocholest-4-en-26-oyl-CoA dehydrogenase alpha subunit
37O2-D2vControl	MUL_RS21140	4534843..4536021	7.05983	0.00130092	fadE26	4067	Metabolism	metabolism	3-oxocholest-4-en-26-oyl-CoA dehydrogenase alpha subunit
37O2-D3v37O2-D2	MUL_RS21140	4534843..4536021	-15.4368	0.00280537	fadE26	4067	Metabolism	metabolism	3-oxocholest-4-en-26-oyl-CoA dehydrogenase alpha subunit
37Mic-D2v37Mic-D3	MUL_RS21145	4536052..4537149	8.43712	0.00656881	fadE27	4068	Metabolism	metabolism	3-oxocholest-4-en-26-oyl-CoA dehydrogenase beta subunit
37Mic-D2vControl	MUL_RS21145	4536052..4537149	3.65862	0.0197605	fadE27	4068	Metabolism	metabolism	3-oxocholest-4-en-26-oyl-CoA dehydrogenase beta subunit
37O2-D3v37O2-D2	MUL_RS21150	4537212..4538723	-5.70701	0.0433003	fadD17	4069	Metabolism	Lipid metabolism	fatty-acyl-CoA synthase
37Mic-D2v37Mic-D3	MUL_RS21250	4558852..4560036	4.40078	0.00428549	3-ketosteroid-9-alpha-hydroxylase subunit A	4089	Metabolism	Xenobiotics biodegradation and metabolism	3-ketosteroid 9alpha-monooxygenase subunit A
37Mic-D2vControl	MUL_RS21250	4558852..4560036	4.43548	0.00210519	3-ketosteroid-9-alpha-hydroxylase subunit A	4089	Metabolism	Xenobiotics biodegradation and metabolism	3-ketosteroid 9alpha-monooxygenase subunit A
37O2-D3v37O2-D2	MUL_RS21325	complement(4575416..4576579)	3.31344	0.0274376	FadE29	4104	metabolism	acyl-CoA dehydrogenase FadE29	3-oxo-4-pregnene-20-carboxyl-CoA dehydrogenase beta subunit
37Mic-D2v37Mic-D3	MUL_RS21330	complement(4576564..4577595)	2.31231	0.026597	fadE28	4105	Metabolism	Enzyme	3-oxo-4-pregnene-20-carboxyl-CoA dehydrogenase alpha subunit
37Mic-D2vControl	MUL_RS21330	complement(4576564..4577595)	2.41337	0.0130818	fade28	4105	Metabolism	Enzyme	3-oxo-4-pregnene-20-carboxyl-CoA dehydrogenase alpha subunit
37Mic-D2v37Mic-D3	MUL_RS21340	4579037..4580212	6.29121	0.00286985	fadA5	4107	Metabolism	Carbohydrate metabolism	acetyl-CoA C-acetyltransferase
37Mic-D2vControl	MUL_RS21340	4579037..4580212	3.27605	0.0141824	fadA5	4107	Metabolism	Carbohydrate metabolism	acetyl-CoA C-acetyltransferase
37Mic-D2v37Mic-D3	MUL_RS21400	complement(4592854..4594014)	4.85355	0.00370349	fadA6_1	4119	Metabolism	Carbohydrate metabolism	acetyl-CoA C-acetyltransferase
37Mic-D2vControl	MUL_RS21400	complement(4592854..4594014)	6.38759	0.00080545	fadA6_1	4119	Metabolism	Carbohydrate metabolism	acetyl-CoA C-acetyltransferase
37Mic-D2v37Mic-D3	kstR2	complement(4594017..4594619)	5.22837	0.0271423	TetR/AcrR family transcriptional regulator, cholesterol catabolism regulator	4120	Genetic Information Processing	Transcription factor
37Mic-D2vControl	kstR2	complement(4594017..4594619)	3.97557	0.0310433	TetR/AcrR family transcriptional regulator, cholesterol catabolism regulator	4120	Genetic Information Processing	Transcription factor
37Mic-D2v37Mic-D3	MUL_RS21450	4603507..4604469	5.22837	0.0271423	fadE33	4129	No KO assigned	fadE33; acyl-CoA dehydrogenase FadE33
37O2-D3v37O2-D2	MUL_RS21455	4604475..4605641	-4.99547	0.0326386	aspB	4130	No KO assigned	aspB; aspartate aminotransferase AspB
37O2-D3v37O2-D2	MUL_RS21510	complement(4613327..4614511)	-5.70701	0.0433003	flavin dependent monooxygenase	4141	Metabolism	Xenobiotics biodegradation and metabolism	3-hydroxy-9,10-secoandrosta-1,3,5(10)-triene-9,17-dione monooxygenase
37Mic-D2v37Mic-D3	MUL_RS21525	complement(4616373..4618508)	5.16988	0.000179023	fadE34	4144	Metabolism	acyl-CoA dehydrogenase FadE34	3-oxochol-4-en-24-oyl-CoA dehydrogenase
37Mic-D2vControl	MUL_RS21525	complement(4616373..4618508)	11.5637	8.92589e-06	fadE34	4144	Metabolism	acyl-CoA dehydrogenase FadE34	3-oxochol-4-en-24-oyl-CoA dehydrogenase
37O2-D2vControl	MUL_RS21525	complement(4616373..4618508)	7.05983	0.00130092	fadE34	4144	metabolism	acyl-CoA dehydrogenase FadE34	3-oxochol-4-en-24-oyl-CoA dehydrogenase
37O2-D3v37O2-D2	MUL_RS21525	complement(4616373..4618508)	-6.37642	0.00291081	fadE34	4144	Metabolism	acyl-CoA dehydrogenase FadE34	3-oxochol-4-en-24-oyl-CoA dehydrogenase
37O2-D2vControl	carD	complement(4631296..4631784)	-1.93743	0.0230911	carD	4159	Genetic Information Processing	Transcription factors	CarD family transcriptional regulator
37Mic-D2vControl	MUL_RS21625	complement(4636324..4636941)	5.25066	0.0258664	carbonic anhydrase	4164	metabolism	Energy metabolism	Nitrogen metabolism
37O2-D3vControl	MUL_RS21685	complement(4646836..4647823)	-3.78775	0.047003	transposase for IS2404	4176	No KO assigned	transposase for IS2404
37Mic-D2vControl	MUL_RS21735	complement(4658233..4659585)	2.67983	0.00619953		4186	No KO assigned	conserved transmembrane protein rich in alanine, arginine and proline
37Mic-D2v37Mic-D3	MUL_RS21815	complement(4673215..4674273)	-3.44797	0.0356242		4202	No KO assigned	conserved hypothetical proetin
37Mic-D2v37Mic-D3	dacB	complement(4674270..4675655)	4.10867	0.00788659	D-alanyl-D-alanine carboxypeptidase DacB1	4203	metabolism	Glycan biosynthesis and metabolism	cell wall and cell processes
37Mic-D2vControl	dacB	complement(4674270..4675655)	3.3968	0.0102629	D-alanyl-D-alanine carboxypeptidase DacB1	4203	metabolism	Glycan biosynthesis and metabolism	cell wall and cell processes
37O2-D2vControl	dacB	complement(4674270..4675655)	2.97567	0.0321585	D-alanyl-D-alanine carboxypeptidase DacB1	4203	metabolism	Glycan biosynthesis and metabolism	cell wall and cell processes
37Mic-D2v37Mic-D3	topA	complement(4693927..4696731)	2.17284	0.00102026	topA	4222	Genetic Information Processing	DNA replication proteins	DNA repair and recombination
37Mic-D2vControl	topA	complement(4693927..4696731)	2.46521	6.2498e-05	topA	4222	Genetic Information Processing	DNA replication and repair
37O2-D2vControl	topA	complement(4693927..4696731)	1.97385	0.00622253	topA	4222	Genetic Information Processing	DNA Replication proteins	DNA topoisomerase I TopA
37Mic-D2v37Mic-D3	cspA	complement(4697658..4697861)	-10.7467	0.0109223	cspA_1; cold shock protein A CspA_1	4224	Genetic Information Processing	cold shock protein	virulence, detoxification, adaptation
37O2-D3v37O2-D2	cspA	complement(4697658..4697861)	7.91299	0.0105228	cspA_1; cold shock protein A CspA_1	4224	Genetic Information Processing	cold shock protein	virulence, detoxification, adaptation
37Mic-D2v37Mic-D3	MUL_RS22100	4730518..4731501	4.04747	0.00492981		4258	No KO assigned	conserved membrane protein
37Mic-D2vControl	MUL_RS22100	4730518..4731501	3.44911	0.00599921		4258	No KO assigned	conserved membrane protein
37Mic-D2v37Mic-D3	MUL_RS22105	4731498..4732604	2.8488	0.0326745	cysK	4259	metabolism	Energy Metabolism	Sulfur metabolism
37O2-D2vControl	MUL_RS22135	complement(4735333..4735940)	-1.70798	0.022177	pseudogene	4265	No KO assigned	pseudogene
37O2-D3v37O2-D2	MUL_RS22135	complement(4735333..4735940)	1.75243	0.0153868	pseudogene	4265	No KO assigned	pseudogene
37Mic-D2vControl	MUL_RS22285	complement(4768066..4769124)	2.77696	0.0310433	aspartate-semialdehyde dehydrogenase Asd	4296	metabolism	Amino acid metabolism	aspartate-semialdehyde dehydrogenase
37Mic-D2v37Mic-D3	MUL_RS22290	complement(4769126..4770391)	4.15961	1.64771e-05	ask	4297	Metabolism	Amino acid metabolism	aspartate kinase Ask
37Mic-D2vControl	MUL_RS22290	complement(4769126..4770391)	6.87118	1.08502e-07	ask	4297	Metabolism	Amino acid metabolism	aspartate kinase Ask
37O2-D2vControl	MUL_RS22290	complement(4769126..4770391)	5.73901	2.84088e-06	ask	4297	Metabolism	Amino acid metabolism	aspartate kinase Ask
37O2-D3v37O2-D2	MUL_RS22290	complement(4769126..4770391)	-3.06749	0.000891413	ask	4297	Metabolism	Amino acid metabolism	aspartate kinase Ask
37Mic-D2v37Mic-D3	MUL_RS22355	4785246..4786658	3.30184	0.00286985		4310	No KO assigned	conserved hypothetical dehydrogenase
37Mic-D2v37O2-D2	MUL_RS22355	4785246..4786658	2.59882	0.018683	conserved hypothetical dehydrogenase	4310	NO KO assigned	conserved hypothetical dehydrogenase
37Mic-D2v37Mic-D3	MUL_RS22360	4786655..4787969	4.82756	0.000875527	pseudogene	4311	No KO assigned	pseudogene
37Mic-D2vControl	MUL_RS22360	4786655..4787969	3.53151	0.00203846	pseudogene	4311	No KO assigned	pseudogene
37O2-D2vControl	MUL_RS22360	4786655..4787969	2.63541	0.0400288	pseudogene	4311	No KO assigned	pseudogene
37O2-D3v37O2-D2	MUL_RS22360	4786655..4787969	-2.76758	0.0352257	pseudogene	4311	No KO assigned	pseudogene
37Mic-D2v37Mic-D3	MUL_RS22435	4799944..4801098	6.91215	0.0198066		4325	No KO assigned	conserved hypothetical protein
37Mic-D2vControl	MUL_RS22510	complement(4817243..4818500)	3.98926	0.0102629	pseudogene	4342	No KO assigned	cyp157A4P; pseudogene
37Mic-D2v37Mic-D3	MUL_RS22910	complement(4899879..4900628)	-5.69486	0.0376823		4417	No KO assigned	Conserved Secreted Protein
37Mic-D2v37Mic-D3	MUL_RS22940	4907134..4908039	3.80574	0.00120281	diiron oxygenase	4424	No KO assigned	conserved hypothetical proetin
37O2-D3v37O2-D2	MUL_RS22940	4907134..4908039	-2.43312	0.0266554	diiron oxygenase	4424	No KO assigned	conserved hypothetical proetin
37Mic-D2v37Mic-D3	MUL_RS23110	4944477..4944918	6.13768	3.30407e-07	cupin domain containing protein	4460	No KO assigned	conserved hypothetical proetin
37Mic-D2vControl	MUL_RS23110	4944477..4944918	7.48531	2.04669e-08	cupin domain containing protein	4460	No KO assigned	conserved hypothetical proetin
37O2-D2vControl	MUL_RS23110	4944477..4944918	5.42519	7.66905e-06		4460	No KO assigned	conserved hypothetical proetin
37O2-D3v37O2-D2	MUL_RS23110	4944477..4944918	-2.89975	0.00195617	cupin domain containing protein	4460	No KO assigned	conserved hypothetical proetin
37Mic-D2vControl	MUL_RS23130	4947002..4948270	2.29063	0.0265269		4463	No KO assigned	PPE family protein
37Mic-D2v37Mic-D3	MUL_RS23160	complement(4955972..4956496)	4.1981	4.63935e-11	hypothetical	4469	No KO assigned	conserved hypothetical proetin
37Mic-D2v37O2-D2	MUL_RS23160	complement(4955972..4956496)	1.6301	0.020611	hypothetical	4469	No KO assigned	conserved hypothetical proetin
37Mic-D2vControl	MUL_RS23160	complement(4955972..4956496)	6.6934	2.24609e-15	hypothetical	4469	No KO assigned	conserved hypothetical proetin
37O2-D2vControl	MUL_RS23160	complement(4955972..4956496)	4.10612	3.83908e-08	hypothetical	4469	No KO assigned	conserved hypothetical proetin
37O2-D3v37O2-D2	MUL_RS23160	complement(4955972..4956496)	-2.85603	2.51533e-05	hypothetical	4469	No KO assigned	conserved hypothetical proetin
37Mic-D2v37Mic-D3	MUL_RS23250	4973505..4974745	6.95861	0.00484952	pseudogene	4486	No KO assigned	pseudogene, cyp130A4P
37Mic-D2vControl	MUL_RS23250	4973505..4974745	3.20149	0.0246495	pseudogene	4486	No KO assigned	pseudogene, cyp130A4P
37O2-D3v37O2-D2	MUL_RS23250	4973505..4974745	-15.9779	0.0410759	pseudogene	4486	No KO assigned	pseudogene, cyp130A4P
37Mic-D2vControl	MUL_RS23310	4989118..4989876	2.79305	0.0483466		4499	No KO assigned	conserved membrane protein
37Mic-D2v37Mic-D3	MUL_RS23315	4990076..4993792	2.655	7.4421e-06	alpha-ketoglutarate decarboxylase Kgd	4500	Metabolism	Carbohydrate metabolism	multifunctional 2-oxoglutarate metabolism enzyme
37Mic-D2v37O2-D2	MUL_RS23315	4990076..4993792	1.68737	0.023134	kgd	4500	metabolism	Carbohydrate metabolism	multifunctional 2-oxoglutarate metabolism enzyme
37Mic-D2vControl	MUL_RS23315	4990076..4993792	2.42091	1.56443e-05	alpha-ketoglutarate decarboxylase Kgd	4500	Metabolism	Carbohydrate metabolism	multifunctional 2-oxoglutarate metabolism enzyme
37O2-D2vControl	MUL_RS23395	5009717..5010877	-4.36028	0.0343645	mrp	4515	Genetic Information Processing	Chromosome and associated proteins	Mrp-related protein Mrp
37Mic-D2v37O2-D2	MUL_RS23410	complement(5012971..5013375)	2.26159	0.048739		4518	NO KO assigned	conserved hypothetical protein
37Mic-D2vControl	MUL_RS23410	complement(5012971..5013375)	3.14832	0.00291187		4518	No KO assigned	conserved hypothetical protein
37Mic-D2v37Mic-D3	sigE	complement(5013521..5014288)	6.25747	1.96072e-12	sigE	4519	Genetic Information Processing	Transcriptional machinery	alternative RNA polymerase sigma factor SigE
37Mic-D2vControl	sigE	complement(5013521..5014288)	6.80164	3.81735e-14	sigE	4519	Genetic Information Processing	Transcriptional machinery	alternative RNA polymerase sigma factor SigE
37O2-D2vControl	sigE	complement(5013521..5014288)	4.40322	3.60813e-08	sigE	4519	Genetic Information Processing	Transcriptional machinery	alternative RNA polymerase sigma factor SigE
37O2-D3v37O2-D2	sigE	complement(5013521..5014288)	-5.58946	2.29048e-08	sigE	4519	Genetic Information Processing	Transcriptional machinery	alternative RNA polymerase sigma factor SigE
37Mic-D2v37Mic-D3	MUL_RS23505	5035933..5036727	-4.72516	0.0360598		4535	No KO assigned	conserved hypothetical proetin
37O2-D3v37O2-D2	MUL_RS23505	5035933..5036727	3.4861	0.042036		4535	No KO assigned	conserved hypothetical proetin
37Mic-D2v37Mic-D3	aceA_2	5037035..5038321	2.72175	0.0356242	isocitrate lyase, AceA_2	4536	metabolism	Carbohydrate metabolism	isocitrate lyase aceA_2
37Mic-D2vControl	aceA_2	5037035..5038321	4.98117	0.00133379	isocitrate lyase, AceA_2	4536	metabolism	Carbohydrate metabolism	isocitrate lyase aceA_2
37O2-D2vControl	aceA_2	5037035..5038321	5.848	0.000241656	isocitrate lyase, AceA_2	4536	metabolism	Carbohydrate metabolism	isocitrate lyase aceA_2
37Mic-D2v37Mic-D3	MUL_RS23515	5038485..5039351	3.9034	0.0354556	3-hydroxybutyryl-CoA dehydrogenase FadB2	4537	Metabolism	Carbohydrate metabolism	3-hydroxybutyryl-CoA dehydrogenase
37Mic-D2v37Mic-D3	hbhR	5043864..5044280	4.94	0.0358631		4542	No KO assigned	transcriptional regulatory protein
37O2-D2vControl	MUL_RS23545	5044635..5045240	15.6585	0.0485235	hbhA	4543	Signaling and Cellular Processes	Glucosaminoglycan binding proteins	iron-regulating heparin binding hemagglutinin HbhA
37Mic-D2vControl	MUL_RS23590	5052165..5053529	2.26397	0.0114879	lprQ	4553	No KO assigned	lprQ; conserved lipoprotein LprQ
37Mic-D2vControl	MUL_RS23595	complement(5053513..5054265)	5.25066	0.0258664		4554	No KO assigned	short-chain type oxidoreductase
37Mic-D2v37Mic-D3	MUL_RS23600	5054442..5055743	5.63013	2.88812e-09	ROK family protein	4555	No KO assigned	transcriptional regulatory protein
37Mic-D2v37O2-D2	MUL_RS23600	5054442..5055743	1.84972	0.023134	ROK family protein	4555	No KO assigned	transcriptional regulatory protein
37Mic-D2vControl	MUL_RS23600	5054442..5055743	4.397	1.30414e-08	ROK family protein	4555	No KO assigned	transcriptional regulatory protein
37O2-D2vControl	MUL_RS23600	5054442..5055743	2.37711	0.00568214	ROK family protein	4555	No KO assigned	transcriptional regulatory protein
37O2-D3v37O2-D2	MUL_RS23600	5054442..5055743	-2.44576	0.00611707	ROK family protein	4555	No KO assigned	transcriptional regulatory protein
37O2-D3v37O2-D2	MUL_RS23660	5066575..5067639	5.51629	0.0495992		4567	No KO assigned	Conserved transmembrane protein
37O2-D3v37O2-D2	MUL_RS23830	5100701..5102374	-2.63816	0.0326386	hemD	4600	Metabolism	Metabolism of cofactors/vitamins	uroporphyrinogen III methyltransferase / synthase
37Mic-D2v37Mic-D3	MUL_RS23860	5107642..5108836	17.8645	2.00734e-09	pseudogene	4608	No KO assigned	pseudogene
37Mic-D2vControl	MUL_RS23860	5107642..5108836	6.82911	6.81663e-10	pseudogene	4608	No KO assigned	pseudogene
37O2-D2vControl	MUL_RS23860	5107642..5108836	4.09929	3.85171e-05	pseudogene	4608	No KO assigned	pseudogene
37O2-D3v37O2-D2	MUL_RS23860	5107642..5108836	-3.5005	0.000325968	pseudogene	4608	No KO assigned	pseudogene
37Mic-D2vControl	MUL_RS23930	5122850..5123134	3.7563	0.0432385	esxn_2	4623	No KO assigned	esxN_2; EsaT-6 like protein EsxN_2
37Mic-D2vControl	MUL_RS23935	5123395..5124168	4.84582	0.000191253	trcR	4624	Environmental Informational Processing	Signal transduction, two component system	two-component system, OmpR family, response regulator TrcR
37O2-D3v37O2-D2	MUL_RS23935	5123395..5124168	-4.27098	0.0191594	trcrR	4624	Environmental Informational Processing	Signal transduction, two component system	two-component system, OmpR family, response regulator TrcR
37Mic-D2v37Mic-D3	MUL_RS24125	5164223..5165779	-4.13347	0.0357139		4663	metabolism	conserved hypothetical membrane protein	dolichyl-phosphate-mannose-protein mannosyltransferase
37Mic-D2v37Mic-D3	MUL_RS23935	5123395..5124168	6.6863	0.000163362	FmdB family transcriptional regulator	4695	No KO assigned	conserved hypothetical serine rich protein
37Mic-D2v37Mic-D3	MUL_RS24295	5199485..5199820	7.03783	7.4421e-06	FmdB family transcriptional regulator	4695	No KO assigned	conserved hypothetical serine rich protein
37Mic-D2vControl	MUL_RS24295	5199485..5199820	5.14839	8.59968e-06	FmdB family transcriptional regulator	4695	No KO assigned	conserved hypothetical serine rich protein
37O2-D2vControl	MUL_RS24295	5199485..5199820	2.99992	0.0121803	FmdB family transcriptional regulator	4695	No KO assigned	conserved hypothetical serine rich protein
37O2-D3v37O2-D2	MUL_RS24295	5199485..5199820	-5.36542	0.00162786	FmdB family transcriptional regulator	4695	No KO assigned	conserved hypothetical serine rich protein
37Mic-D2v37Mic-D3	MUL_RS24300	5199887..5200561	5.51674	0.0208424	SAF domain containing protein	4696	No KO assigned	conserved hypothetical proetin
37Mic-D2vControl	MUL_RS24300	5199887..5200561	5.01286	0.0145106	SAF domain containing protein	4696	No KO assigned	conserved hypothetical proetin
37O2-D2vControl	MUL_RS24300	5199887..5200561	4.64964	0.0256767	SAF domain containing protein	4696	No KO assigned	conserved hypothetical proetin
37O2-D3v37O2-D2	MUL_RS24300	5199887..5200561	-5.221	0.0268871	SAF domain containing protein	4696	No KO assigned	conserved hypothetical proetin
37Mic-D2v37Mic-D3	MUL_RS24315	complement(5201655..5203094)	7.78034	7.76011e-09	pepD	4699	Environmental Informational Processing	Signal transduction, two component system	serine protease PepD
37Mic-D2vControl	MUL_RS24315	complement(5201655..5203094)	5.00414	3.80091e-08	pepD	4699	Environmental Informational Processing	Signal transduction, two component system	serine protease PepD
37O2-D2vControl	MUL_RS24315	complement(5201655..5203094)	2.81227	0.00253839	pepD	4699	Environmental Informational Processing	Signal transduction, two component system	serine protease PepD
37O2-D3v37O2-D2	MUL_RS24315	complement(5201655..5203094)	-2.9115	0.00304279	trypsin-like peptidase domain containing protein	4699	Environmental Informational Processing	Signal transduction, two component system	serine protease PepD
37Mic-D2v37Mic-D3	MUL_RS27935	5226503..5227787	6.5309	0.0260253	pseudogene	4718	No KO assigned	Pseudogene
37Mic-D2vControl	MUL_RS27935	5226503..5227787	7.3588	0.0131243	pseudogene	4718	No KO assigned	pseudogene
37O2-D3v37O2-D2	MUL_RS24430	5230235..5231293	4.61	0.00166823		4721	No KO assigned	conserved hypothetical proetin
37O2-D3v37O2-D2	MUL_RS25430	complement(5455644..5456420)	14.1726	0.0495992	M23 family mmetallopeptidase	4721	No KO assigned	conserved hypothetical proetin
37Mic-D2v37Mic-D3	MUL_RS24625	complement(5277656..5279140)	3.06698	2.75374e-06	aldehyde dehodrogenase family protein	4760	Metabolism	Carbohydrate metabolism	aldehyde dehydrogenase NAD+ dependent
37Mic-D2vControl	MUL_RS24625	complement(5277656..5279140)	2.86238	2.69624e-06	aldehyde dehodrogenase family protein	4760	Metabolism	Carbohydrate metabolism	aldehyde dehydrogenase NAD+ dependent
37O2-D2vControl	MUL_RS24625	complement(5277656..5279140)	2.21728	0.00112862	aldehyde dehodrogenase family protein	4760	Metabolism	Carbohydrate metabolism	aldehyde dehydrogenase NAD+ dependent
37O2-D3v37O2-D2	MUL_RS24625	complement(5277656..5279140)	-4.26689	5.78448e-07	aldehyde dehodrogenase family protein	4760	Metabolism	Carbohydrate metabolism	aldehyde dehydrogenase NAD+ dependent
37Mic-D2v37Mic-D3	MUL_RS24640	complement(5281181..5282113)	3.52064	0.0395293		4763	No KO assigned	conserved hypothetical protein
37Mic-D2v37Mic-D3	MUL_RS24650	complement(5282893..5283897)	4.58413	0.000760263	pirin family protein	4766	Metabolism	quercetin 2,3 dioxygenase	Enzyme
37Mic-D2vControl	MUL_RS24650	complement(5282893..5283897)	3.06987	0.00404215	pirin family protein	4766	Metabolism	quercetin 2,3 dioxygenase	Enzyme
37O2-D2vControl	MUL_RS24650	complement(5282893..5283897)	2.89542	0.00732526	pirin family protein	4766	Metabolism	quercetin 2,3 dioxygenase	Enzyme
37O2-D3v37O2-D2	MUL_RS24650	complement(5282893..5283897)	-2.77108	0.0137254	pirin family protein	4766	Metabolism	quercetin 2,3 dioxygenase	Enzyme
37Mic-D2vControl	MUL_RS24670	complement(5286903..5287283)	9.80781	0.000357373	DUF427 domain containing protein	4770	No KO assigned	conserved proetin
37O2-D2vControl	MUL_RS24670	complement(5286903..5287283)	7.77202	0.00253839	DUF427 domain containing protein	4770	No KO assigned	conserved proetin
37O2-D3v37O2-D2	MUL_RS24670	complement(5286903..5287283)	-5.65079	0.00672939	DUF427 domain containing protein	4770	No KO assigned	conserved proetin
37Mic-D2v37Mic-D3	msrA	5289078..5289593	3.23232	0.0440369	peptide methionine sulfoxide reductase MsrA	4773	metabolism
37Mic-D2v37Mic-D3	MUL_RS24690	complement(5289630..5290954)	7.15175	1.57353e-07	pseudogene	4774	No KO assigned	pseudogene, cyp138A3P
37Mic-D2vControl	MUL_RS24690	complement(5289630..5290954)	8.1025	1.46093e-08	pseudogene	4774	No KO assigned	pseudogene, cyp138A3P
37O2-D2vControl	MUL_RS24690	complement(5289630..5290954)	5.02327	5.98174e-05	pseudogene	4774	No KO assigned	pseudogene, cyp138A3P
37O2-D3v37O2-D2	MUL_RS24690	complement(5289630..5290954)	-5.42414	0.000112108	pseudogene	4774	No KO assigned	pseudogene, cyp138A3P
37Mic-D2v37Mic-D3	MUL_RS24715	complement(5293990..5295232)	11.8535	7.87486e-07	pseudogene	4779	No KO assigned	pseudogene
37Mic-D2vControl	MUL_RS24715	complement(5293990..5295232)	6.25705	6.73553e-07	pseudogene	4779	No KO assigned	pseudogene
37O2-D2vControl	MUL_RS24715	complement(5293990..5295232)	3.77762	0.00141131	pseudogene	4779	No KO assigned	pseudogene
37O2-D3v37O2-D2	MUL_RS24715	complement(5293990..5295232)	-3.16382	0.00638172	pseudogene	4779	No KO assigned	pseudogene
37Mic-D2v37Mic-D3	MUL_RS24720	5295261..5295860	3.89607	0.000926828	transcriptional regulatory protein (probably TetR-family)	4780	No KO assigned	Transcriptional regulatory protein (probably TetR family)
37Mic-D2vControl	MUL_RS24720	5295261..5295860	3.19702	0.00170179	transcriptional regulatory protein (probably TetR-family)	4780	No KO assigned	Transcriptional regulatory protein (probably TetR family)
37O2-D3v37O2-D2	MUL_RS24750	5301148..5301816	4.7068	0.0445715	transcriptional regulatory protein (probably TetR-family)	4787	No KO assigned	transcriptional regulatory protein (probably TetR-family)
37Mic-D2v37Mic-D3	treS	complement(5310852..5312636)	3.0695	0.00151421	treS	4797	metabolism	Carbohydrate metabolism	Starch and sucrose metabolism
37Mic-D2v37O2-D2	treS	complement(5310852..5312636)	2.11544	0.04248	treS	4797	metabolism	Carbohydrate metabolism	Starch and sucrose metabolism
37Mic-D2vControl	treS	complement(5310852..5312636)	3.02876	0.000891064	treS	4797	metabolism	Carbohydrate metabolism	Starch and sucrose metabolism
37Mic-D2vControl	MUL_RS24800	complement(5312758..5313831)	12.9432	0.000381024	pepA	4798	No KO assigned	pepA; serine protease PepA
37O2-D2vControl	MUL_RS24800	complement(5312758..5313831)	9.26882	0.00419402	pepA	4798	No KO assigned	pepA; serine protease PepA
37Mic-D2v37Mic-D3	MUL_RS24845	5322729..5323484	4.68693	0.00492138		4806	No KO assigned	conserved hypothetical secreted protein
37Mic-D2vControl	MUL_RS24845	5322729..5323484	2.49866	0.0471521		4806	No KO assigned	conserved hypothetical secreted protein
37Mic-D2v37Mic-D3	MUL_RS24945	5346865..5351695	2.33494	0.000981227	cation-transporter ATPase I CtpI	4826	Metabolism	cation-transporter ATPase I CtpI
37Mic-D2vControl	MUL_RS24945	5346865..5351695	1.88003	0.0102661	cation-transporter ATPase I CtpI	4826	Metabolism	cation-transporter ATPase I CtpI
37O2-D3v37O2-D2	MUL_RS24945	5346865..5351695	-2.4233	0.00103183	ctpI	4826	metabolism	cation-transporter ATPase I CtpI
37Mic-D2v37Mic-D3	MUL_RS24990	complement(5356950..5357900)	5.04104	5.25493e-08	DUF2236 domain-containing protein	4835	No KO assigned	conserved hypothetical proetin
37Mic-D2vControl	MUL_RS24990	complement(5356950..5357900)	3.93693	2.52808e-07	DUF2236 domain-containing protein	4835	No KO assigned	conserved hypothetical proetin
37O2-D2vControl	MUL_RS24990	complement(5356950..5357900)	2.44123	0.00400681	DUF2236 domain-containing protein	4835	No KO assigned	conserved hypothetical proetin
37O2-D3v37O2-D2	MUL_RS24990	complement(5356950..5357900)	-3.34456	0.000325968	DUF2236 domain-containing protein	4835	No KO assigned	conserved hypothetical proetin
37O2-D3v37O2-D2	MUL_RS25035	5366880..5369153	-2.98081	0.0152538	ctpB	4845	metabolism	cation-transporter p-type ATPase B CtpB
37Mic-D2v37Mic-D3	cadA_2	5373007..5375298	4.02048	0.0171624	cation transporter p-type ATPase a CtpA	4850	No KO assigned	Enzyme	Translocase
37O2-D3v37O2-D2	MUL_RS25105	complement(5386434..5389346)	2.5237	0.0489368	pseudogene	4859	No KO assigned	mmpL4_6; pseudogene
37O2-D2vControl	MUL_RS25130	complement(5392863..5393492)	4.44879	0.0321585	TetR/AcrR family transcriptional regulator	4864	No KO assigned	Transcriptional regulatory protein (probably TetR family)
37O2-D3v37O2-D2	MUL_RS25130	complement(5392863..5393492)	-4.99547	0.0326386	TetR/AcrR family transcriptional regulator	4864	No KO assigned	Transcriptional regulatory protein (probably TetR family)
37Mic-D2v37Mic-D3	MUL_RS25145	complement(5395107..5395931)	5.22837	0.0271423	DUF2127 domain containing protein	4867	No KO assigned	conserved hypothetical proetin
37Mic-D2vControl	MUL_RS25145	complement(5395107..5395931)	3.41784	0.047671	DUF2127 domain containing protein	4867	No KO assigned	conserved hypothetical proetin
37Mic-D2v37Mic-D3	MUL_RS25170	5400482..5401639	5.59555	0.00691733	adhD	4872	No KO assigned	zinc-type alcohol dehydrogenase AdhD
37Mic-D2vControl	MUL_RS25170	5400482..5401639	3.98926	0.0102629	adhD	4872	No KO assigned	zinc-type alcohol dehydrogenase AdhD
37Mic-D2vControl	MUL_RS25220	5409958..5412327	2.67552	0.0332161	pseudogene	4883	No KO assigned	ctpA_1; pseudogene
37Mic-D2v37Mic-D3	MUL_RS25225	complement(5412356..5413555)	14.7842	4.86983e-21	Rieske 2FE-2S domain containing protein	4884	No KO assigned	dioxygenase	dioxygenase
37Mic-D2vControl	MUL_RS25225	complement(5412356..5413555)	16.7574	3.85114e-23	Rieske 2FE-2S domain containing protein	4884	No KO assigned	dioxygenase
37O2-D2vControl	MUL_RS25225	complement(5412356..5413555)	15.7196	2.55096e-22	Rieske 2FE-2S domain containing protein	4884	No KO assigned	dioxygenase
37O2-D3v37O2-D2	MUL_RS25225	complement(5412356..5413555)	-6.32034	7.40852e-19	Rieske 2FE-2S domain containing protein	4884	No KO assigned	dioxygenase
37O2-D2vControl	MUL_RS25410	complement(5451975..5452841)	-1.93785	0.0160011	yrBE6B	4920	Environmental Informational Processing	Membrane transport	phospholipid/cholesterol/gamma-HCH transport system permease protein
37O2-D3v37O2-D2	MUL_RS25410	complement(5451975..5452841)	2.12657	0.00408532	YrBE6B	4920	Environmental Informational Processing	Membrane transport	phospholipid/cholesterol/gamma-HCH transport system permease protein
37Mic-D2vControl	MUL_RS25420	complement(5453698..5455338)	-7.03066	0.048865	pks16_1	4922	metabolism	Lipid biosynthesis proteins	polyketide synthase Pks16_1
37Mic-D2v37Mic-D3	MUL_RS25455	complement(5459349..5460857)	-8.36779	0.0306746	aspartate aminotransferase family protein	4929	Metabolism	Amino acid metabolism	L-2,4-diaminobutyrate decarboxylase
37Mic-D2vControl	MUL_RS25455	complement(5459349..5460857)	-7.72925	0.0348112	aspartate aminotransferase family protein	4929	Metabolism	Amino acid metabolism	L-2,4-diaminobutyrate decarboxylase
37O2-D3v37O2-D2	MUL_RS25455	complement(5459349..5460857)	5.89953	0.000775638	aspartate aminotransferase family protein	4929	Metabolism	Amino acid metabolism	L-2,4-diaminobutyrate decarboxylase
37Mic-D2v37Mic-D3	MUL_RS25475	complement(5464277..5465458)	-3.06277	0.0354556	GNAT family N-acetyltransferase	4933	No KO assigned	conserved proetin
37O2-D3v37O2-D2	MUL_RS25475	complement(5464277..5465458)	4.07327	0.0018492	GNAT family N-acetyltransferase	4933	No KO assigned	conserved proetin
37Mic-D2v37Mic-D3	MUL_RS25540	5479535..5480179	4.68693	0.00492138		4947	No KO assigned	transcriptional regulatory protein (probably TetR/AcrR-family)
37Mic-D2vControl	MUL_RS25540	5479535..5480179	2.49866	0.0471521		4947	No KO assigned	transcriptional regulatory protein (probably TetR/AcrR-family)
37Mic-D2v37Mic-D3	MUL_RS25545	5480184..5481395	7.02981	2.56115e-05	acyl-coA dehydrogenase family protein	4948	Metabolism	Fatty acid degradation	acyl-CoA dehydrogenase
37Mic-D2vControl	MUL_RS25545	5480184..5481395	5.81183	1.49176e-05	acyl-CoA dehydrogenase FadE25_2	4948	metabolism	Fatty acid degradation	acyl-CoA dehydrogenase
37O2-D2vControl	MUL_RS25545	5480184..5481395	3.99378	0.00206092	acyl-coA dehydrogenase family protein	4948	Metabolism	Fatty acid degradation	acyl-CoA dehydrogenase
37O2-D3v37O2-D2	MUL_RS25545	5480184..5481395	-4.3912	0.00236669	acyl-coA dehydrogenase family protein	4948	Metabolism	Fatty acid degradation	acyl-CoA dehydrogenase
37Mic-D2v37Mic-D3	MUL_RS25550	5481464..5482672	3.9034	0.0354556	vancomycin aglycone glucosyltransferase	4949	Metabolism	Metabolism of terpenoids and polyketides	Biosynthesis of vancomycin group antibiotics
37Mic-D2vControl	MUL_RS25550	5481464..5482672	4.41412	0.0160206	vancomycin aglycone glucosyltransferase	4949	metabolism	Metabolism of terpenoids and polyketides	Biosynthesis of vancomycin group antibiotics
37Mic-D2v37Mic-D3	MUL_RS25565	5484788..5485279	6.98687	0.00124617	MarR family transcriptional regulator	4952	Genetic Information Processing	Translation factors	MarR family transcriptional regulator, organic hydroperoxide resistance regulator
37Mic-D2vControl	MUL_RS25565	5484788..5485279	4.98117	0.00133379	MarR family transcriptional regulator	4952	Genetic Information Processing	Translation factors	MarR family transcriptional regulator, organic hydroperoxide resistance regulator
37O2-D2vControl	MUL_RS25565	5484788..5485279	3.56709	0.0256767	MarR family transcriptional regulator	4952	Genetic Information Processing	Translation factors	MarR family transcriptional regulator, organic hydroperoxide resistance regulator
37O2-D3v37O2-D2	MUL_RS25565	5484788..5485279	-5.10657	0.0129886	MarR family transcriptional regulator	4952	Genetic Information Processing	Translation factors	MarR family transcriptional regulator, organic hydroperoxide resistance regulator
37Mic-D2v37Mic-D3	MUL_RS25570	5485310..5485726	9.96209	0.00236099	DUF5213 domain containing protein	4953	No KO assigned	conserved hypothetical proetin
37Mic-D2vControl	MUL_RS25570	5485310..5485726	4.31989	0.00528747	DUF5213 domain containing protein	4953	No KO assigned	conserved hypothetical proetin
37O2-D2vControl	MUL_RS25570	5485310..5485726	3.44037	0.0321585	DUF5213 domain containing protein	4953	No KO assigned	conserved hypothetical proetin
37O2-D3v37O2-D2	MUL_RS25570	5485310..5485726	-22.6527	0.0164817	DUF5213 domain containing protein	4953	No KO assigned	conserved hypothetical proetin
37Mic-D2v37Mic-D3	MUL_RS25580	5486251..5487462	3.81655	0.0147052	thiolase family protein	4955	Metabolism	Fatty acid degradation (lipid metabolism)	lipid transfer protein Ltp1_1
37Mic-D2vControl	MUL_RS25580	5486251..5487462	3.1553	0.0194109	thiolase family protein	4955	Metabolism	Fatty acid degradation	lipid transfer protein Ltp1_1
37O2-D2vControl	MUL_RS25580	5486251..5487462	3.25333	0.0158236	thiolase family protein	4955	Metabolism	Fatty acid degradation (lipid metabolism)	lipid transfer protein Ltp1_1
37O2-D3v37O2-D2	MUL_RS25580	5486251..5487462	-3.57707	0.0139336	ltp1_1	4955	Metabolism	Fatty acid degradation	lipid transfer protein Ltp1_1
37Mic-D2v37Mic-D3	embB	5511727..5514954	-4.9979	0.00088383	integral membrane indolylacetylinositol arabinosyltransferase EmbB	4974	metabolism	Glycan biosynthesis and metabolism
37Mic-D2vControl	MUL_RS25725	complement(5525568..5530919)	1.73379	0.0348112	pks13	4983	metabolism	Lipid biosynthesis proteins	polyketide synthase 13
37Mic-D2v37Mic-D3	MUL_RS25730	complement(5530942..5532831)	2.50052	0.0325884	fadD32	4984	Metabolism	Lipid biosynthesis proteins	fatty-acyl AMP ligase FadD32
37Mic-D2v37Mic-D3	MUL_RS25750	complement(5535479..5536492)	-2.42765	0.0263936	fbpA	4987	metabolism	Lipid metabolism	secreted antigen 85-A FbpA
37O2-D3v37O2-D2	MUL_RS25750	complement(5535479..5536492)	2.35193	0.00716547	fbpA	4987	metabolism	Lipid metabolism	secreted antigen 85-A FbpA
37Mic-D2v37Mic-D3	MUL_RS25825	complement(5552389..5553954)	11.9287	1.56146e-15	pseudogene	5003	No KO assigned	pseudogene
37Mic-D2v37O2-D2	MUL_RS25825	complement(5552389..5553954)	1.63878	0.017272	pseudogene	5003	No KO assigned	pseudogene
37Mic-D2vControl	MUL_RS25825	complement(5552389..5553954)	6.78984	4.10109e-16	pseudogene	5003	No KO assigned	pseudogene
37O2-D2vControl	MUL_RS25825	complement(5552389..5553954)	4.14322	1.81236e-08	pseudogene	5003	No KO assigned	pseudogene
37O2-D3v37O2-D2	MUL_RS25825	complement(5552389..5553954)	-6.94283	1.11519e-09	pseudogene	5003	No KO assigned	pseudogene
37Mic-D2v37Mic-D3	MUL_RS25830	complement(5554005..5554652)	16.3814	0.00163335		5004	No KO assigned	transcriptional regulatory protein (probably TetR-family)
37Mic-D2vControl	MUL_RS25830	complement(5554005..5554652)	4.28827	0.00301275	NAD (P)/FAD-dependent oxidoreductase	5004	No KO assigned	ranscriptional regulatory protein (probably TetR-family)
37Mic-D2v37Mic-D3	MUL_RS25835	5554734..5555216	45.1297	0.00133047	DUF2834 domain containnig protein	5005	No KO assigned	conserved hypothetical proetin
37Mic-D2v37O2-D2	MUL_RS25835	5554734..5555216	2.59882	0.018683	DUF2834 domain containnig protein	5005	No KO assigned	conserved hypothetical proetin
37Mic-D2vControl	MUL_RS25835	5554734..5555216	13.7139	1.68194e-05	DUF2834 domain containnig protein	5005	No KO assigned	conserved hypothetical proetin
37O2-D2vControl	MUL_RS25835	5554734..5555216	5.27698	0.0290122	DUF2834 domain containnig protein	5005	No KO assigned	conserved hypothetical proetin
37O2-D3v37O2-D2	MUL_RS25835	5554734..5555216	-9.28843	0.0250303	DUF2834 domain containnig protein	5005	No KO assigned	conserved hypothetical proetin
37Mic-D2vControl	serS	complement(5555213..5556472)	5.27489	0.0102661	serS	5006	Genetic Information Processing	Translation	Aminoacyl-tRNA biosynthesis
37O2-D3v37O2-D2	MUL_RS25875	5562681..5563226	-1.96635	0.00611707	bfrB	5014	metabolism	Metabolism of cofactors/vitamins	bacterioferritin BfrB
37Mic-D2v37Mic-D3	MUL_RS25915	5568711..5569109	3.9034	0.0354556		5021	No KO assigned	conserved protein
37Mic-D2vControl	MUL_RS25915	5568711..5569109	3.32798	0.0373578		5021	No KO assigned	Conserved Protein
37Mic-D2v37Mic-D3	MUL_RS25940	complement(5571318..5572787)	6.79487	1.73535e-34	ethA	5026	Metabolism	Xenobiotics biodegradation and metabolism	NAD (P)/FAD-dependent oxidoreductase
37Mic-D2v37O2-D2	MUL_RS25940	complement(5571318..5572787)	1.89386	1.13e-06	ethA	5026	Metabolism	Xenobiotics biodegradation and metabolism	NAD (P)/FAD-dependent oxidoreductase
37Mic-D2vControl	MUL_RS25940	complement(5571318..5572787)	3.2619	2.17419e-20	ethA	5026	Metabolism	Xenobiotics biodegradation and metabolism	NAD (P)/FAD-dependent oxidoreductase
37Mic-D3vControl	MUL_RS25940	complement(5571318..5572787)	-2.0831	0.000586194	ethA	5026	Metabolism	Xenobiotics biodegradation and metabolism	NAD (P)/FAD-dependent oxidoreductase
37O2-D2vControl	MUL_RS25940	complement(5571318..5572787)	1.72235	0.000355106	ethA	5026	Metabolism	Xenobiotics biodegradation and metabolism	NAD (P)/FAD-dependent oxidoreductase
37O2-D3v37O2-D2	MUL_RS25940	complement(5571318..5572787)	-3.29521	2.96712e-13	ethA	5026	Metabolism	Xenobiotics biodegradation and metabolism	NAD (P)/FAD-dependent oxidoreductase
37O2-D3vControl	MUL_RS25940	complement(5571318..5572787)	-1.9132	0.00439469	ethA	5026	Metabolism	Xenobiotics biodegradation and metabolism	NAD (P)/FAD-dependent oxidoreductase
37Mic-D2v37Mic-D3	MUL_RS25945	5572863..5573510	4.48511	0.0147948	ethR	5027	Genetic Information Processing	Transcription factor	TetR/AcrR family transcriptional regulator, ethionamide resistance regulator
37Mic-D2v37Mic-D3	MUL_RS25960	complement(5575748..5576178)	13.0144	3.22426e-05	pseudogene	5030	No KO assigned	psdudogene
37Mic-D2vControl	MUL_RS25960	complement(5575748..5576178)	5.44958	3.65201e-05	pseudogene	5030	No KO assigned	psdudogene
37O2-D2vControl	MUL_RS25960	complement(5575748..5576178)	2.88311	0.0418301	pseudogene	5030	No KO assigned	psdudogene
37O2-D3v37O2-D2	MUL_RS25960	complement(5575748..5576178)	-3.17001	0.0329074	pseudogene	5030	No KO assigned	psdudogene
37Mic-D2v37Mic-D3	MUL_RS26030	5598029..5598798	3.52444	0.0263936	pseudogene	5044	No KO assigned	Pseudogene
37Mic-D2vControl	MUL_RS26030	5598029..5598798	6.32303	0.00279964	pseudogene	5044	No KO assigned	pseudogene
37Mic-D2v37Mic-D3	trxB	5621552..5622550	5.00027	5.66542e-05	thioredoxin-disulfide reductase	5066	Metabolism	Metabolism of other amino acids	thioredoxin reductase TrxB2
37Mic-D2vControl	trxB	5621552..5622550	4.01129	8.68251e-05	thioredoxin-disulfide reductase	5066	Metabolism	Metabolism of other amino acids	thioredoxin reductase TrxB2
37O2-D2vControl	trxB	5621552..5622550	2.71502	0.0157353	thioredoxin-disulfide reductase	5066	Metabolism	Metabolism of other amino acids	thioredoxin reductase TrxB2
37O2-D3v37O2-D2	trxB	5621552..5622550	-3.45661	0.00542328	thioredoxin-disulfide reductase	5066	Metabolism	Metabolism of other amino acids	thioredoxin reductase TrxB2
37Mic-D2v37Mic-D3	trxA_2	5622547..5622900	3.7095	0.0450936	thioredoxin	5067	Genetic Information Processing	Chaperones and folding catalysts	thioredoxin TrxC
37Mic-D2vControl	trxA_2	5622547..5622900	4.19484	0.0225821	thioredoxin	5067	Genetic Information Processing	Chaperones and folding catalysts	thioredoxin TrxC
37O2-D3v37O2-D2	yidC	complement(5629107..5630222)	5.04936	0.014896	membrane proein insertase YidC	5074	Genetic Information Processing	Quorum sensing, protein export	YidC/Oxa1 family membrane protein insertse
37Mic-D2v37Mic-D3	sulP	complement(687743..689260)	4.11553	0.00236099	transmembrane carbonic anhydrase, SulP	5080	No KO assigned	sulP; transmembrane carbonic anhydrase, SulP
37Mic-D2vControl	sulP	complement(687743..689260)	3.34129	0.00403652	transmembrane carbonic anhydrase, SulP	5080	No KO assigned	sulP; transmembrane carbonic anhydrase, SulP
37O2-D3v37O2-D2	gap	2020646..2021665	4.51399	0.00398237	gap	1828	metabolism	Carbohydrate metabolism	glyceraldehyde 3-phosphate dehydrogenase Gap
37O2-D2vControl	glgC	complement(5021850..5023064)	3.74048	0.0107039	glgC	4526	metabolism	Carbohydrate metabolism	glucose-1-phosphate adenylyltransferase GlgC
37Mic-D2vControl	MUL_RS00200	5708138..5709292	2.39764	0.0339178		MUP0037	No KO assigned	Putative transposase
37Mic-D2vControl	MUL_RS00230	5770569..5771624	2.46789	0.0265177		MUP0043	No KO assigned	Putative transposase
37Mic-D2vControl	MUL_RS00025	complement(5634527..5635507)	10.3658	0.00170179	Possible chromosome partitioning protein ParA	MUP005c	Genetic Information Processing	parA
37Mic-D2vControl	MUL_RS00390	complement(5800093..5800764)	3.03455	0.0266177		MUP0076c	No KO assigned	Possible membrane protein
37Mic-D2v37Mic-D3	MUL_RS00125	complement(5651007..5651594)	2.30072	0.0458032		MUP024c	No KO assigned	hypothetical protein
37O2-D2vControl	MUL_RS00125	complement(5651007..5651594)	3.39603	5.06036e-05		MUP024c	No KO assigned	hypothetical protein
37O2-D3v37O2-D2	MUL_RS00125	complement(5651007..5651594)	-4.17973	1.46814e-05		MUP024c	No KO assigned	hypothetical protein
37Mic-D2v37Mic-D3	MUL_RS00150	complement(5656714..5658458)	1.74485	0.00161973		MUP028c	No KO assigned	putative transposase
37Mic-D2v37Mic-D3	MUL_RS00170	complement(5661660..5704010)	-2.49206	1.36643e-11	mlsB	MUP032c	metabolism	Metabolism of terpenoids and polyketides	Type I modular polyketide synthase mlsB
37Mic-D3vControl	MUL_RS00170	complement(5661660..5704010)	1.88116	4.19393e-06	mlsB	MUP032c	metabolism	Metabolism of terpenoids and polyketides	Type I modular polyketide synthase mlsB
37O2-D2vControl	MUL_RS00170	complement(5661660..5704010)	-1.71634	0.000721805	mlsB	MUP032c	metabolism	Metabolism of terpenoids and polyketides
37O2-D3v37O2-D2	MUL_RS00170	complement(5661660..5704010)	2.64665	1.34366e-12	mlsB	MUP032c	metabolism	Metabolism of terpenoids and polyketides	Type I modular polyketide synthase mlsB
37O2-D3vControl	MUL_RS00170	complement(5661660..5704010)	1.54203	0.0107341	mlsB	MUP032c	metabolism	Metabolism of terpenoids and polyketides	Type I modular polyketide synthase mlsB
37Mic-D2v37Mic-D3	MUL_RS00210	complement(5710686..5717918)	-2.53842	6.86657e-12	mlsA2	MUP039c	metabolism	Metabolism of terpenoids and polyketides	Type I modular polyketide synthase mlsA2
37Mic-D2vControl	MUL_RS00210	complement(5710686..5717918)	-2.00606	1.06531e-06	mlsA2	MUP039c	metabolism	Metabolism of terpenoids and polyketides	Type I modular polyketide synthase mlsA2
37O2-D2vControl	MUL_RS00210	complement(5710686..5717918)	-1.68967	0.000168198	mlsA2	MUP039c	metabolism	Metabolism of terpenoids and polyketides
37O2-D3v37O2-D2	MUL_RS00210	complement(5710686..5717918)	2.48918	1.29126e-13	mlsA2	MUP039c	metabolism	Metabolism of terpenoids and polyketides	Type I modular polyketide synthase mlsA2
37O2-D3vControl	MUL_RS00210	complement(5710686..5717918)	1.47318	0.0143112	mlsA2	MUP039c	metabolism	Metabolism of terpenoids and polyketides	Type I modular polyketide synthase mlsA2
37Mic-D2v37Mic-D3	MUL_RS00215	complement(5717905..5768877)	-1.66427	1.42471e-05	mlsA1	MUP040c	metabolism	Type I modular polyketide synthase
37Mic-D2vControl	MUL_RS00215	complement(5717905..5768877)	-1.60748	4.68921e-05	mlsA1	MUP040c	metabolism	Metabolism of terpenoids and polyketides	Type I polyketide strctures
37O2-D2vControl	MUL_RS00215	complement(5717905..5768877)	-1.60732	4.30572e-05	mlsA1	MUP040c	metabolism	SDR family NAD(P)
37O2-D3v37O2-D2	MUL_RS00215	complement(5717905..5768877)	1.9754	2.54349e-10	mlsA1	MUP040c	metabolism	Metabolism of terpenoids and polyketides	Type I modular polyketide synthase MLSA1
37Mic-D2v37Mic-D3	MUL_RS00230	5770569..5771624	3.17341	0.00914751		MUP043	No KO assigned	tputatiave ransposase
37O2-D3v37O2-D2	MUL_RS00240	5772212..5773198	2.32719	0.0222835	probable beta-ketoacyl synthase-like protein	MUP045	metabolism	lipid metabolism	Fatty acid biosynthesis initiation
37Mic-D2v37Mic-D3	MUL_RS02725	complement(464244..465398)	9.1996	0.00395215			Not found
37Mic-D2v37Mic-D3	MUL_RS05900	complement(1142297..1142443)	4.29127	0.000149321			Not found
37Mic-D2v37Mic-D3	MUL_RS15570	complement(3307176..3309401)	3.21193	0.0168089			Not found
37Mic-D2v37Mic-D3	MUL_RS16455	complement(3507010..3507798)	15.5667	3.03882e-07			Not found
37Mic-D2v37Mic-D3	MUL_RS23005	4923099..4925193	3.52978	0.0108558			Not found
37Mic-D2vControl	MUL_RS05900	complement(1142297..1142443)	6.17409	6.07062e-06			Uncharacterized
37Mic-D2vControl	MUL_RS09280	1920754..1921235	16.8319	0.0310433			Uncharacterized
37Mic-D2vControl	MUL_RS16455	complement(3507010..3507798)	8.90647	3.94401e-08			Uncharacterized
37O2-D2vControl	MUL_RS05900	complement(1142297..1142443)	2.97567	0.0321585			Unknown
